# Supplementary material for: Bis(triphenylphosphine)iminium bromide acetonitrile monosolvate
Source: Acta Crystallogr Sect E Struct Rep Online. 2010 Nov 17;66(Pt 12):o3186. doi: 10.1107/S1600536810046337 (PMC3011659; doi:10.1107/S1600536810046337)
Supplement: Supplementary file 1 [file e-66-o3186-sup1.cif]

##############################################################################
###                                                                        ###
###        Electronic paper (Acta Crystallographica Section E)             ###
###                                                                        ###
##############################################################################
#                                                                            #
# This CIF contains the data in a paper accepted for publication in Acta     #
# Crystallographica Section E. It conforms to the requirements of Notes      #
# for Authors for Section E, and has been peer reviewed under the auspices   #
# of the IUCr Commission on Journals.                                        #
#                                                                            #
# Full details of the Crystallographic Information File format               #
# are given in the paper "The Crystallographic Information File (CIF):       #
# a New Standard Archive File for Crystallography" by S. R. Hall, F. H.      #
# Allen and I. D. Brown [Acta Cryst. (1991), A47, 655-685].                  #
#                                                                            #
# The current version of the core CIF dictionary is obtainable from          #
# ftp://ftp.iucr.org/pub/cif_core.dic. The current version number is 2.4.    #
#                                                                            #
# Software is freely available for graphical display of the structure(s) in  #
# this CIF.  For information consult the CIF home page http://www.iucr.org/  #
# cif/home.html                                                              #
#                                                                            #
# This file may be used for bona fide research purposes within the           #
# scientific community so long as proper attribution is given to the journal # 
# article from which it was obtained.                                        #
#                                                                            #
##############################################################################
                                             
data_I
_audit_creation_method     SHELXL-97
_chemical_name_systematic
;
Bis(triphenylphosphine)iminium bromide acetonitrile monosolvate
;
_chemical_name_common     ?
_chemical_formula_moiety     'C36 H30 N P2, C2 H3 N, Br'
_chemical_formula_sum     'C38 H33 Br N2 P2'
_chemical_formula_iupac     'C36 H30 N P2 +, Br -, C2 H3 N'
_chemical_formula_weight     659.51
_chemical_melting_point     ?
_symmetry_cell_setting     orthorhombic
_symmetry_space_group_name_H-M     'P b c a'
_symmetry_space_group_name_Hall     '-P 2ac 2ab '
loop_
    _symmetry_equiv_pos_as_xyz
    'x, y, z'
    '-x+1/2, -y, z+1/2'
    '-x, y+1/2, -z+1/2'
    'x+1/2, -y+1/2, -z'
    '-x, -y, -z'
    'x-1/2, y, -z-1/2'
    'x, -y-1/2, z-1/2'
    '-x-1/2, y-1/2, z'
_cell_length_a     19.7113(6)
_cell_length_b     15.9564(5)
_cell_length_c     20.3318(6)
_cell_angle_alpha     90.00
_cell_angle_beta     90.00
_cell_angle_gamma     90.00
_cell_volume     6394.8(3)
_cell_formula_units_Z     8
_cell_measurement_reflns_used     9913
_cell_measurement_theta_min     2.43
_cell_measurement_theta_max     27.32
_cell_measurement_temperature     100(2)
_exptl_crystal_description     block
_exptl_crystal_colour     colourless
_exptl_crystal_size_max     0.20
_exptl_crystal_size_mid     0.20
_exptl_crystal_size_min     0.16
_exptl_crystal_density_diffrn     1.370
_exptl_crystal_density_meas     ?
_exptl_crystal_density_method     'not measured'
_exptl_crystal_F_000     2720
_exptl_absorpt_coefficient_mu     1.416
_exptl_absorpt_correction_type     multi-scan
_exptl_absorpt_process_details     '(SADABS; Bruker, 2001)'
_exptl_absorpt_correction_T_min     0.7649
_exptl_absorpt_correction_T_max     0.8052
_exptl_special_details
;
;
_diffrn_ambient_temperature     100(2)
_diffrn_radiation_type     MoK\a
_diffrn_radiation_wavelength     0.71073
_diffrn_radiation_source     'microfocus sealed tube'
_diffrn_radiation_monochromator     'multilayer mirro optics'
_diffrn_measurement_device_type     'Bruker APEXII CCD area-detector'
_diffrn_measurement_method     '\f and \w scans'
_diffrn_detector_area_resol_mean     ?
_diffrn_reflns_number     57718
_diffrn_reflns_av_R_equivalents     0.0453
_diffrn_reflns_av_sigmaI/netI     0.0347
_diffrn_reflns_theta_min     2.07
_diffrn_reflns_theta_max     28.05
_diffrn_reflns_theta_full     28.05
_diffrn_measured_fraction_theta_max     0.999
_diffrn_measured_fraction_theta_full     0.999
_diffrn_reflns_limit_h_min     -26
_diffrn_reflns_limit_h_max     21
_diffrn_reflns_limit_k_min     -21
_diffrn_reflns_limit_k_max     20
_diffrn_reflns_limit_l_min     -25
_diffrn_reflns_limit_l_max     26
_diffrn_standards_number     ?
_diffrn_standards_interval_count     ?
_diffrn_standards_interval_time     ?
_diffrn_standards_decay_%     ?
_refine_special_details
;
Refinement of <i>F</i>^2^ against ALL reflections. The weighted <i>R</i>-factor
<i>wR</i> and goodness of fit <i>S</i> are based on <i>F</i>^2^, conventional
<i>R</i>-factors <i>R</i> are based on <i>F</i>, with <i>F</i> set to zero for
negative <i>F</i>^2^. The threshold expression of <i>F</i>^2^ >
\s(<i>F</i>^2^) is used only for calculating <i>R</i>-factors(gt) <i>etc</i>.
and is not relevant to the choice of reflections for refinement.
<i>R</i>-factors based on <i>F</i>^2^ are statistically about twice as large
as those based on <i>F</i>, and <i>R</i>- factors based on ALL data will be
even larger.
;
_reflns_number_total     7749
_reflns_number_gt     6140
_reflns_threshold_expression     I>2sigma(I)
_refine_ls_structure_factor_coef     Fsqd
_refine_ls_matrix_type     full
_refine_ls_R_factor_all     0.0512
_refine_ls_R_factor_gt     0.0344
_refine_ls_wR_factor_gt     0.0785
_refine_ls_wR_factor_ref     0.0849
_refine_ls_goodness_of_fit_ref     1.022
_refine_ls_restrained_S_all     1.022
_refine_ls_number_reflns     7749
_refine_ls_number_parameters     391
_refine_ls_number_restraints     0
_refine_ls_hydrogen_treatment     refU
_refine_ls_weighting_scheme     calc
_refine_ls_weighting_details
         'calc w=1/[\s^2^(Fo^2^)+(0.0378P)^2^+4.5281P] where P=(Fo^2^+2Fc^2^)/3'
_atom_sites_solution_hydrogens     geom
_atom_sites_solution_primary     direct
_atom_sites_solution_secondary     difmap
_refine_ls_shift/su_max     0.000
_refine_ls_shift/su_mean     0.000
_refine_diff_density_max     0.509
_refine_diff_density_min     -0.450
_refine_ls_extinction_method     none
_refine_ls_extinction_coef     ?
loop_
    _atom_type_symbol
    _atom_type_description
    _atom_type_scat_dispersion_real
    _atom_type_scat_dispersion_imag
    _atom_type_scat_source
    C C 0.0033 0.0016 'International Tables Vol C Tables 4.2.6.8 and 6.1.1.4'
    H H 0.0000 0.0000 'International Tables Vol C Tables 4.2.6.8 and 6.1.1.4'
    N N 0.0061 0.0033 'International Tables Vol C Tables 4.2.6.8 and 6.1.1.4'
    P P 0.1023 0.0942 'International Tables Vol C Tables 4.2.6.8 and 6.1.1.4'
    Br Br -0.2901 2.4595 'International Tables Vol C Tables 4.2.6.8 and 6.1.1.4'
_computing_data_collection     'APEX2 (Bruker, 2007)'
_computing_cell_refinement     'SAINT (Bruker, 2007)'
_computing_data_reduction     'SAINT (Bruker, 2007)'
_computing_structure_solution     'SHELXS97 (Sheldrick, 2008)'
_computing_structure_refinement     'SHELXL97 (Sheldrick, 2008)'
_computing_molecular_graphics     'DIAMOND (Brandenburg <i>et al.</i>, 2010)'
_computing_publication_material     'SHELXL97 (Sheldrick, 2008)'
loop_
    _atom_site_type_symbol
    _atom_site_label
    _atom_site_fract_x
    _atom_site_fract_y
    _atom_site_fract_z
    _atom_site_U_iso_or_equiv
    _atom_site_adp_type
    _atom_site_calc_flag
    _atom_site_refinement_flags
    _atom_site_occupancy
    _atom_site_disorder_assembly
    _atom_site_disorder_group
    P P1 0.25018(2) 0.06051(3) 0.17193(2) 0.01189(10) Uani d . 1 . .
    N N1 0.18271(8) 0.01276(9) 0.15375(7) 0.0143(3) Uani d . 1 . .
    P P2 0.12559(2) 0.00609(3) 0.09951(2) 0.01196(10) Uani d . 1 . .
    C C1 0.28765(10) 0.12141(11) 0.10725(9) 0.0148(4) Uani d . 1 . .
    C C2 0.25987(10) 0.19901(12) 0.09087(9) 0.0190(4) Uani d . 1 . .
    H H2 0.2253 0.2228 0.1176 0.0236(11) Uiso calc R 1 . .
    C C3 0.28261(11) 0.24142(13) 0.03571(11) 0.0253(5) Uani d . 1 . .
    H H3 0.2628 0.2935 0.0238 0.0236(11) Uiso calc R 1 . .
    C C4 0.33434(12) 0.20749(14) -0.00204(10) 0.0285(5) Uani d . 1 . .
    H H4 0.3503 0.2368 -0.0397 0.0236(11) Uiso calc R 1 . .
    C C5 0.36285(12) 0.13154(14) 0.01468(10) 0.0262(5) Uani d . 1 . .
    H H5 0.3990 0.1095 -0.0110 0.0236(11) Uiso calc R 1 . .
    C C6 0.33941(10) 0.08711(12) 0.06833(9) 0.0192(4) Uani d . 1 . .
    H H6 0.3581 0.0339 0.0788 0.0236(11) Uiso calc R 1 . .
    C C7 0.23573(10) 0.12855(11) 0.24112(9) 0.0144(4) Uani d . 1 . .
    C C8 0.28104(10) 0.19243(12) 0.25734(10) 0.0190(4) Uani d . 1 . .
    H H8 0.3185 0.2041 0.2294 0.0236(11) Uiso calc R 1 . .
    C C9 0.27146(11) 0.23902(13) 0.31445(10) 0.0251(5) Uani d . 1 . .
    H H9 0.3020 0.2830 0.3253 0.0236(11) Uiso calc R 1 . .
    C C10 0.21734(12) 0.22111(13) 0.35532(10) 0.0262(5) Uani d . 1 . .
    H H10 0.2117 0.2517 0.3950 0.0236(11) Uiso calc R 1 . .
    C C11 0.17135(12) 0.15921(13) 0.33905(10) 0.0244(5) Uani d . 1 . .
    H H11 0.1336 0.1486 0.3669 0.0236(11) Uiso calc R 1 . .
    C C12 0.18020(10) 0.11242(12) 0.28210(9) 0.0184(4) Uani d . 1 . .
    H H12 0.1487 0.0696 0.2710 0.0236(11) Uiso calc R 1 . .
    C C13 0.31240(9) -0.01526(11) 0.19747(8) 0.0131(4) Uani d . 1 . .
    C C14 0.37648(10) 0.01108(12) 0.21822(9) 0.0181(4) Uani d . 1 . .
    H H14 0.3871 0.0692 0.2192 0.0236(11) Uiso calc R 1 . .
    C C15 0.42468(10) -0.04721(13) 0.23733(9) 0.0204(4) Uani d . 1 . .
    H H15 0.4683 -0.0291 0.2513 0.0236(11) Uiso calc R 1 . .
    C C16 0.40922(11) -0.13207(12) 0.23604(9) 0.0201(4) Uani d . 1 . .
    H H16 0.4424 -0.1721 0.2489 0.0236(11) Uiso calc R 1 . .
    C C17 0.34575(11) -0.15843(12) 0.21612(10) 0.0203(4) Uani d . 1 . .
    H H17 0.3352 -0.2165 0.2159 0.0236(11) Uiso calc R 1 . .
    C C18 0.29719(10) -0.10029(12) 0.19634(9) 0.0170(4) Uani d . 1 . .
    H H18 0.2538 -0.1187 0.1821 0.0236(11) Uiso calc R 1 . .
    C C19 0.08890(9) -0.09672(11) 0.10613(9) 0.0127(4) Uani d . 1 . .
    C C20 0.09094(10) -0.13784(11) 0.16677(9) 0.0159(4) Uani d . 1 . .
    H H20 0.1147 -0.1138 0.2028 0.0236(11) Uiso calc R 1 . .
    C C21 0.05793(10) -0.21417(12) 0.17393(10) 0.0193(4) Uani d . 1 . .
    H H21 0.0594 -0.2427 0.2149 0.0236(11) Uiso calc R 1 . .
    C C22 0.02288(10) -0.24900(12) 0.12149(10) 0.0212(4) Uani d . 1 . .
    H H22 -0.0002 -0.3008 0.1270 0.0236(11) Uiso calc R 1 . .
    C C23 0.02120(10) -0.20880(12) 0.06107(10) 0.0204(4) Uani d . 1 . .
    H H23 -0.0025 -0.2333 0.0252 0.0236(11) Uiso calc R 1 . .
    C C24 0.05428(10) -0.13253(12) 0.05318(9) 0.0171(4) Uani d . 1 . .
    H H24 0.0533 -0.1048 0.0118 0.0236(11) Uiso calc R 1 . .
    C C25 0.05703(9) 0.07942(12) 0.11228(9) 0.0146(4) Uani d . 1 . .
    C C26 0.07040(10) 0.16532(12) 0.11015(10) 0.0189(4) Uani d . 1 . .
    H H26 0.1149 0.1845 0.1004 0.0236(11) Uiso calc R 1 . .
    C C27 0.01909(10) 0.22260(12) 0.12217(9) 0.0200(4) Uani d . 1 . .
    H H27 0.0285 0.2810 0.1207 0.0236(11) Uiso calc R 1 . .
    C C28 -0.04602(10) 0.19508(12) 0.13630(9) 0.0186(4) Uani d . 1 . .
    H H28 -0.0809 0.2345 0.1454 0.0236(11) Uiso calc R 1 . .
    C C29 -0.06021(10) 0.10991(13) 0.13709(9) 0.0201(4) Uani d . 1 . .
    H H29 -0.1050 0.0911 0.1458 0.0236(11) Uiso calc R 1 . .
    C C30 -0.00886(10) 0.05211(12) 0.12510(9) 0.0168(4) Uani d . 1 . .
    H H30 -0.0187 -0.0062 0.1257 0.0236(11) Uiso calc R 1 . .
    C C31 0.15659(9) 0.02082(11) 0.01724(8) 0.0135(4) Uani d . 1 . .
    C C32 0.21624(10) -0.02015(12) -0.00108(9) 0.0185(4) Uani d . 1 . .
    H H32 0.2388 -0.0557 0.0294 0.0236(11) Uiso calc R 1 . .
    C C33 0.24261(11) -0.00892(13) -0.06364(9) 0.0230(4) Uani d . 1 . .
    H H33 0.2834 -0.0365 -0.0760 0.0236(11) Uiso calc R 1 . .
    C C34 0.20953(11) 0.04257(13) -0.10835(10) 0.0243(5) Uani d . 1 . .
    H H34 0.2276 0.0500 -0.1513 0.0236(11) Uiso calc R 1 . .
    C C35 0.15028(11) 0.08313(13) -0.09059(9) 0.0227(4) Uani d . 1 . .
    H H35 0.1276 0.1181 -0.1214 0.0236(11) Uiso calc R 1 . .
    C C36 0.12382(10) 0.07294(12) -0.02784(9) 0.0178(4) Uani d . 1 . .
    H H36 0.0834 0.1014 -0.0156 0.0236(11) Uiso calc R 1 . .
    Br Br1 0.115207(11) 0.361552(13) 0.016157(10) 0.02274(7) Uani d . 1 . .
    C C37 0.01999(12) 0.99644(14) 0.40311(11) 0.0289(5) Uani d . 1 . .
    H H37A -0.0050 1.0350 0.3744 0.045(4) Uiso calc R 1 . .
    H H37B 0.0460 1.0287 0.4355 0.045(4) Uiso calc R 1 . .
    H H37C -0.0121 0.9597 0.4260 0.045(4) Uiso calc R 1 . .
    C C38 0.06723(12) 0.94476(13) 0.36271(9) 0.0217(4) Uani d . 1 . .
    N N2 0.10065(10) 0.90568(13) 0.33284(9) 0.0323(4) Uani d . 1 . .
loop_
    _atom_site_aniso_label
    _atom_site_aniso_U_11
    _atom_site_aniso_U_22
    _atom_site_aniso_U_33
    _atom_site_aniso_U_12
    _atom_site_aniso_U_13
    _atom_site_aniso_U_23
    P1 0.0114(2) 0.0112(2) 0.0131(2) -0.00099(19) -0.00009(17) 0.00014(16)
    N1 0.0126(8) 0.0153(8) 0.0150(8) -0.0022(6) -0.0023(6) 0.0019(6)
    P2 0.0114(2) 0.0114(2) 0.0131(2) -0.00064(18) -0.00081(17) 0.00066(16)
    C1 0.0138(10) 0.0147(9) 0.0161(9) -0.0044(8) 0.0001(7) -0.0001(7)
    C2 0.0166(10) 0.0158(10) 0.0245(10) -0.0016(8) -0.0001(8) 0.0019(7)
    C3 0.0261(12) 0.0195(10) 0.0304(11) -0.0051(9) -0.0050(9) 0.0084(8)
    C4 0.0317(13) 0.0328(12) 0.0209(10) -0.0121(11) -0.0003(9) 0.0069(9)
    C5 0.0249(12) 0.0338(13) 0.0199(11) -0.0031(10) 0.0081(8) -0.0017(8)
    C6 0.0201(11) 0.0181(10) 0.0193(10) -0.0005(8) 0.0007(8) -0.0029(7)
    C7 0.0151(10) 0.0133(9) 0.0148(9) 0.0036(7) -0.0026(7) -0.0004(7)
    C8 0.0145(10) 0.0167(10) 0.0257(10) 0.0027(8) -0.0035(7) -0.0034(8)
    C9 0.0236(11) 0.0199(11) 0.0318(12) 0.0072(9) -0.0122(9) -0.0096(8)
    C10 0.0364(13) 0.0244(11) 0.0179(10) 0.0156(10) -0.0057(9) -0.0058(8)
    C11 0.0295(12) 0.0260(11) 0.0177(10) 0.0102(10) 0.0045(8) 0.0033(8)
    C12 0.0198(11) 0.0170(9) 0.0184(10) 0.0008(8) 0.0029(7) 0.0027(7)
    C13 0.0132(9) 0.0143(9) 0.0117(8) 0.0018(7) 0.0006(6) 0.0000(7)
    C14 0.0171(10) 0.0165(10) 0.0208(10) 0.0000(8) -0.0003(7) -0.0033(7)
    C15 0.0140(10) 0.0272(11) 0.0198(10) 0.0009(9) -0.0026(7) -0.0036(8)
    C16 0.0218(11) 0.0209(10) 0.0176(10) 0.0078(9) -0.0001(8) 0.0007(7)
    C17 0.0234(11) 0.0141(9) 0.0233(10) 0.0024(8) 0.0005(8) 0.0015(7)
    C18 0.0149(10) 0.0168(9) 0.0192(9) -0.0005(8) 0.0005(7) 0.0004(7)
    C19 0.0094(9) 0.0107(9) 0.0181(9) 0.0005(7) 0.0010(7) -0.0006(7)
    C20 0.0119(9) 0.0172(9) 0.0185(9) 0.0011(8) -0.0006(7) 0.0000(7)
    C21 0.0157(10) 0.0165(10) 0.0257(10) 0.0027(8) 0.0033(8) 0.0060(8)
    C22 0.0152(10) 0.0132(9) 0.0353(11) -0.0010(8) 0.0036(8) 0.0000(8)
    C23 0.0171(10) 0.0162(10) 0.0279(11) -0.0007(8) -0.0036(8) -0.0048(8)
    C24 0.0155(10) 0.0168(9) 0.0189(10) 0.0023(8) -0.0019(7) -0.0015(7)
    C25 0.0147(9) 0.0149(9) 0.0142(9) -0.0001(8) -0.0011(7) -0.0003(7)
    C26 0.0149(10) 0.0165(9) 0.0254(10) -0.0004(8) 0.0000(8) 0.0005(7)
    C27 0.0229(11) 0.0128(9) 0.0242(10) 0.0008(8) -0.0009(8) -0.0003(7)
    C28 0.0200(11) 0.0194(10) 0.0165(9) 0.0050(8) 0.0012(7) 0.0003(7)
    C29 0.0162(10) 0.0231(10) 0.0210(10) 0.0012(9) 0.0038(8) 0.0020(8)
    C30 0.0171(10) 0.0153(9) 0.0182(9) -0.0011(8) 0.0014(7) 0.0018(7)
    C31 0.0132(9) 0.0130(9) 0.0141(9) -0.0031(7) -0.0002(7) -0.0006(7)
    C32 0.0202(11) 0.0155(10) 0.0197(9) 0.0008(8) -0.0018(7) -0.0009(7)
    C33 0.0232(11) 0.0251(11) 0.0205(10) -0.0002(9) 0.0051(8) -0.0075(8)
    C34 0.0311(12) 0.0271(11) 0.0147(10) -0.0100(10) 0.0034(8) -0.0015(8)
    C35 0.0278(12) 0.0241(11) 0.0163(10) -0.0072(9) -0.0061(8) 0.0047(8)
    C36 0.0155(10) 0.0195(10) 0.0183(9) -0.0008(8) -0.0031(7) 0.0028(7)
    Br1 0.02371(12) 0.02182(11) 0.02270(11) -0.00315(9) 0.00138(8) 0.00234(8)
    C37 0.0328(13) 0.0269(12) 0.0270(11) 0.0017(10) -0.0026(9) -0.0020(9)
    C38 0.0340(13) 0.0179(10) 0.0133(9) -0.0094(9) -0.0076(8) 0.0045(8)
    N2 0.0332(12) 0.0361(11) 0.0276(10) -0.0023(10) -0.0035(8) 0.0065(9)
_geom_special_details
;
All e.s.d.'s (except the e.s.d. in the dihedral angle between two l.s. planes)
are estimated using the full covariance matrix. The cell e.s.d.'s are taken
into account individually in the estimation of e.s.d.'s in distances, angles
and torsion angles; correlations between e.s.d.'s in cell parameters are only
used when they are defined by crystal symmetry. An approximate (isotropic)
treatment of cell e.s.d.'s is used for estimating e.s.d.'s involving l.s.
planes.
;
loop_
    _geom_bond_atom_site_label_1
    _geom_bond_atom_site_label_2
    _geom_bond_site_symmetry_2
    _geom_bond_distance
    _geom_bond_publ_flag
    P1 N1 . 1.5767(16) y
    P1 C1 . 1.7942(19) y
    P1 C13 . 1.7988(18) y
    P1 C7 . 1.7997(18) y
    N1 P2 . 1.5797(15) y
    P2 C31 . 1.7963(18) y
    P2 C19 . 1.7978(18) y
    P2 C25 . 1.8063(19) y
    C1 C2 . 1.394(3) ?
    C1 C6 . 1.402(3) ?
    C2 C3 . 1.384(3) ?
    C2 H2 . 0.9500 ?
    C3 C4 . 1.386(3) ?
    C3 H3 . 0.9500 ?
    C4 C5 . 1.378(3) ?
    C4 H4 . 0.9500 ?
    C5 C6 . 1.381(3) ?
    C5 H5 . 0.9500 ?
    C6 H6 . 0.9500 ?
    C7 C8 . 1.395(3) ?
    C7 C12 . 1.399(3) ?
    C8 C9 . 1.392(3) ?
    C8 H8 . 0.9500 ?
    C9 C10 . 1.382(3) ?
    C9 H9 . 0.9500 ?
    C10 C11 . 1.381(3) ?
    C10 H10 . 0.9500 ?
    C11 C12 . 1.389(3) ?
    C11 H11 . 0.9500 ?
    C12 H12 . 0.9500 ?
    C13 C18 . 1.390(3) ?
    C13 C14 . 1.397(3) ?
    C14 C15 . 1.385(3) ?
    C14 H14 . 0.9500 ?
    C15 C16 . 1.388(3) ?
    C15 H15 . 0.9500 ?
    C16 C17 . 1.381(3) ?
    C16 H16 . 0.9500 ?
    C17 C18 . 1.392(3) ?
    C17 H17 . 0.9500 ?
    C18 H18 . 0.9500 ?
    C19 C24 . 1.397(3) ?
    C19 C20 . 1.397(3) ?
    C20 C21 . 1.389(3) ?
    C20 H20 . 0.9500 ?
    C21 C22 . 1.387(3) ?
    C21 H21 . 0.9500 ?
    C22 C23 . 1.386(3) ?
    C22 H22 . 0.9500 ?
    C23 C24 . 1.390(3) ?
    C23 H23 . 0.9500 ?
    C24 H24 . 0.9500 ?
    C25 C30 . 1.395(3) ?
    C25 C26 . 1.396(3) ?
    C26 C27 . 1.385(3) ?
    C26 H26 . 0.9500 ?
    C27 C28 . 1.387(3) ?
    C27 H27 . 0.9500 ?
    C28 C29 . 1.388(3) ?
    C28 H28 . 0.9500 ?
    C29 C30 . 1.391(3) ?
    C29 H29 . 0.9500 ?
    C30 H30 . 0.9500 ?
    C31 C32 . 1.396(3) ?
    C31 C36 . 1.396(3) ?
    C32 C33 . 1.386(3) ?
    C32 H32 . 0.9500 ?
    C33 C34 . 1.388(3) ?
    C33 H33 . 0.9500 ?
    C34 C35 . 1.383(3) ?
    C34 H34 . 0.9500 ?
    C35 C36 . 1.388(3) ?
    C35 H35 . 0.9500 ?
    C36 H36 . 0.9500 ?
    C37 C38 . 1.491(3) ?
    C37 H37A . 0.9800 ?
    C37 H37B . 0.9800 ?
    C37 H37C . 0.9800 ?
    C38 N2 . 1.092(3) ?
loop_
    _geom_angle_atom_site_label_1
    _geom_angle_atom_site_label_2
    _geom_angle_atom_site_label_3
    _geom_angle_site_symmetry_1
    _geom_angle_site_symmetry_3
    _geom_angle
    _geom_angle_publ_flag
    N1 P1 C1 . . 115.92(8) ?
    N1 P1 C13 . . 108.54(8) ?
    C1 P1 C13 . . 107.16(9) ?
    N1 P1 C7 . . 109.95(9) ?
    C1 P1 C7 . . 108.14(9) ?
    C13 P1 C7 . . 106.72(8) ?
    P1 N1 P2 . . 142.88(10) y
    N1 P2 C31 . . 113.51(8) ?
    N1 P2 C19 . . 107.22(8) ?
    C31 P2 C19 . . 109.03(8) ?
    N1 P2 C25 . . 112.90(8) ?
    C31 P2 C25 . . 107.67(8) ?
    C19 P2 C25 . . 106.22(9) ?
    C2 C1 C6 . . 119.84(17) ?
    C2 C1 P1 . . 119.63(14) ?
    C6 C1 P1 . . 120.11(14) ?
    C3 C2 C1 . . 120.03(19) ?
    C3 C2 H2 . . 120.0 ?
    C1 C2 H2 . . 120.0 ?
    C2 C3 C4 . . 119.7(2) ?
    C2 C3 H3 . . 120.1 ?
    C4 C3 H3 . . 120.1 ?
    C5 C4 C3 . . 120.44(19) ?
    C5 C4 H4 . . 119.8 ?
    C3 C4 H4 . . 119.8 ?
    C4 C5 C6 . . 120.7(2) ?
    C4 C5 H5 . . 119.7 ?
    C6 C5 H5 . . 119.7 ?
    C5 C6 C1 . . 119.27(19) ?
    C5 C6 H6 . . 120.4 ?
    C1 C6 H6 . . 120.4 ?
    C8 C7 C12 . . 119.63(17) ?
    C8 C7 P1 . . 121.62(15) ?
    C12 C7 P1 . . 118.57(14) ?
    C9 C8 C7 . . 120.05(19) ?
    C9 C8 H8 . . 120.0 ?
    C7 C8 H8 . . 120.0 ?
    C10 C9 C8 . . 119.7(2) ?
    C10 C9 H9 . . 120.1 ?
    C8 C9 H9 . . 120.1 ?
    C11 C10 C9 . . 120.70(19) ?
    C11 C10 H10 . . 119.6 ?
    C9 C10 H10 . . 119.6 ?
    C10 C11 C12 . . 120.1(2) ?
    C10 C11 H11 . . 119.9 ?
    C12 C11 H11 . . 119.9 ?
    C11 C12 C7 . . 119.72(19) ?
    C11 C12 H12 . . 120.1 ?
    C7 C12 H12 . . 120.1 ?
    C18 C13 C14 . . 119.61(17) ?
    C18 C13 P1 . . 120.29(14) ?
    C14 C13 P1 . . 120.10(14) ?
    C15 C14 C13 . . 120.20(18) ?
    C15 C14 H14 . . 119.9 ?
    C13 C14 H14 . . 119.9 ?
    C14 C15 C16 . . 119.94(19) ?
    C14 C15 H15 . . 120.0 ?
    C16 C15 H15 . . 120.0 ?
    C17 C16 C15 . . 120.11(19) ?
    C17 C16 H16 . . 119.9 ?
    C15 C16 H16 . . 119.9 ?
    C16 C17 C18 . . 120.31(18) ?
    C16 C17 H17 . . 119.8 ?
    C18 C17 H17 . . 119.8 ?
    C13 C18 C17 . . 119.83(18) ?
    C13 C18 H18 . . 120.1 ?
    C17 C18 H18 . . 120.1 ?
    C24 C19 C20 . . 120.13(17) ?
    C24 C19 P2 . . 120.81(14) ?
    C20 C19 P2 . . 118.88(14) ?
    C21 C20 C19 . . 119.40(18) ?
    C21 C20 H20 . . 120.3 ?
    C19 C20 H20 . . 120.3 ?
    C22 C21 C20 . . 120.29(18) ?
    C22 C21 H21 . . 119.9 ?
    C20 C21 H21 . . 119.9 ?
    C23 C22 C21 . . 120.52(19) ?
    C23 C22 H22 . . 119.7 ?
    C21 C22 H22 . . 119.7 ?
    C22 C23 C24 . . 119.75(18) ?
    C22 C23 H23 . . 120.1 ?
    C24 C23 H23 . . 120.1 ?
    C23 C24 C19 . . 119.90(18) ?
    C23 C24 H24 . . 120.1 ?
    C19 C24 H24 . . 120.1 ?
    C30 C25 C26 . . 119.23(18) ?
    C30 C25 P2 . . 121.42(14) ?
    C26 C25 P2 . . 119.35(14) ?
    C27 C26 C25 . . 120.30(18) ?
    C27 C26 H26 . . 119.9 ?
    C25 C26 H26 . . 119.9 ?
    C26 C27 C28 . . 120.23(18) ?
    C26 C27 H27 . . 119.9 ?
    C28 C27 H27 . . 119.9 ?
    C27 C28 C29 . . 119.95(18) ?
    C27 C28 H28 . . 120.0 ?
    C29 C28 H28 . . 120.0 ?
    C28 C29 C30 . . 120.05(19) ?
    C28 C29 H29 . . 120.0 ?
    C30 C29 H29 . . 120.0 ?
    C29 C30 C25 . . 120.22(18) ?
    C29 C30 H30 . . 119.9 ?
    C25 C30 H30 . . 119.9 ?
    C32 C31 C36 . . 119.58(17) ?
    C32 C31 P2 . . 118.27(14) ?
    C36 C31 P2 . . 122.13(15) ?
    C33 C32 C31 . . 120.02(18) ?
    C33 C32 H32 . . 120.0 ?
    C31 C32 H32 . . 120.0 ?
    C32 C33 C34 . . 120.1(2) ?
    C32 C33 H33 . . 120.0 ?
    C34 C33 H33 . . 120.0 ?
    C35 C34 C33 . . 120.18(18) ?
    C35 C34 H34 . . 119.9 ?
    C33 C34 H34 . . 119.9 ?
    C34 C35 C36 . . 120.16(19) ?
    C34 C35 H35 . . 119.9 ?
    C36 C35 H35 . . 119.9 ?
    C35 C36 C31 . . 119.96(19) ?
    C35 C36 H36 . . 120.0 ?
    C31 C36 H36 . . 120.0 ?
    C38 C37 H37A . . 109.5 ?
    C38 C37 H37B . . 109.5 ?
    H37A C37 H37B . . 109.5 ?
    C38 C37 H37C . . 109.5 ?
    H37A C37 H37C . . 109.5 ?
    H37B C37 H37C . . 109.5 ?
    N2 C38 C37 . . 178.4(2) ?
loop_
    _geom_torsion_atom_site_label_1
    _geom_torsion_atom_site_label_2
    _geom_torsion_atom_site_label_3
    _geom_torsion_atom_site_label_4
    _geom_torsion_site_symmetry_1
    _geom_torsion_site_symmetry_2
    _geom_torsion_site_symmetry_3
    _geom_torsion_site_symmetry_4
    _geom_torsion
    _geom_torsion_publ_flag
    C1 P1 N1 P2 . . . . -12.2(2) ?
    C13 P1 N1 P2 . . . . -132.79(17) ?
    C7 P1 N1 P2 . . . . 110.82(18) ?
    P1 N1 P2 C31 . . . . 35.6(2) ?
    P1 N1 P2 C19 . . . . 156.03(17) ?
    P1 N1 P2 C25 . . . . -87.33(19) ?
    N1 P1 C1 C2 . . . . 77.13(17) ?
    C13 P1 C1 C2 . . . . -161.53(15) ?
    C7 P1 C1 C2 . . . . -46.83(17) ?
    N1 P1 C1 C6 . . . . -95.43(17) ?
    C13 P1 C1 C6 . . . . 25.91(18) ?
    C7 P1 C1 C6 . . . . 140.62(15) ?
    C6 C1 C2 C3 . . . . 1.0(3) ?
    P1 C1 C2 C3 . . . . -171.53(16) ?
    C1 C2 C3 C4 . . . . -1.8(3) ?
    C2 C3 C4 C5 . . . . 0.6(3) ?
    C3 C4 C5 C6 . . . . 1.5(3) ?
    C4 C5 C6 C1 . . . . -2.2(3) ?
    C2 C1 C6 C5 . . . . 0.9(3) ?
    P1 C1 C6 C5 . . . . 173.48(16) ?
    N1 P1 C7 C8 . . . . -164.10(15) ?
    C1 P1 C7 C8 . . . . -36.63(18) ?
    C13 P1 C7 C8 . . . . 78.37(17) ?
    N1 P1 C7 C12 . . . . 20.69(17) ?
    C1 P1 C7 C12 . . . . 148.16(15) ?
    C13 P1 C7 C12 . . . . -96.84(16) ?
    C12 C7 C8 C9 . . . . 0.9(3) ?
    P1 C7 C8 C9 . . . . -174.29(15) ?
    C7 C8 C9 C10 . . . . 0.7(3) ?
    C8 C9 C10 C11 . . . . -2.1(3) ?
    C9 C10 C11 C12 . . . . 1.9(3) ?
    C10 C11 C12 C7 . . . . -0.3(3) ?
    C8 C7 C12 C11 . . . . -1.1(3) ?
    P1 C7 C12 C11 . . . . 174.25(15) ?
    N1 P1 C13 C18 . . . . 2.28(17) ?
    C1 P1 C13 C18 . . . . -123.61(15) ?
    C7 P1 C13 C18 . . . . 120.73(15) ?
    N1 P1 C13 C14 . . . . -178.09(14) ?
    C1 P1 C13 C14 . . . . 56.02(17) ?
    C7 P1 C13 C14 . . . . -59.64(17) ?
    C18 C13 C14 C15 . . . . 0.2(3) ?
    P1 C13 C14 C15 . . . . -179.39(14) ?
    C13 C14 C15 C16 . . . . -0.2(3) ?
    C14 C15 C16 C17 . . . . -0.4(3) ?
    C15 C16 C17 C18 . . . . 0.9(3) ?
    C14 C13 C18 C17 . . . . 0.3(3) ?
    P1 C13 C18 C17 . . . . 179.90(14) ?
    C16 C17 C18 C13 . . . . -0.8(3) ?
    N1 P2 C19 C24 . . . . -158.31(15) ?
    C31 P2 C19 C24 . . . . -35.04(18) ?
    C25 P2 C19 C24 . . . . 80.74(16) ?
    N1 P2 C19 C20 . . . . 26.59(17) ?
    C31 P2 C19 C20 . . . . 149.86(15) ?
    C25 P2 C19 C20 . . . . -94.37(16) ?
    C24 C19 C20 C21 . . . . -0.4(3) ?
    P2 C19 C20 C21 . . . . 174.72(14) ?
    C19 C20 C21 C22 . . . . -0.4(3) ?
    C20 C21 C22 C23 . . . . 1.0(3) ?
    C21 C22 C23 C24 . . . . -0.7(3) ?
    C22 C23 C24 C19 . . . . -0.1(3) ?
    C20 C19 C24 C23 . . . . 0.7(3) ?
    P2 C19 C24 C23 . . . . -174.36(15) ?
    N1 P2 C25 C30 . . . . -116.56(16) ?
    C31 P2 C25 C30 . . . . 117.35(16) ?
    C19 P2 C25 C30 . . . . 0.67(17) ?
    N1 P2 C25 C26 . . . . 62.58(17) ?
    C31 P2 C25 C26 . . . . -63.51(17) ?
    C19 P2 C25 C26 . . . . 179.81(15) ?
    C30 C25 C26 C27 . . . . 1.5(3) ?
    P2 C25 C26 C27 . . . . -177.65(15) ?
    C25 C26 C27 C28 . . . . -0.1(3) ?
    C26 C27 C28 C29 . . . . -1.3(3) ?
    C27 C28 C29 C30 . . . . 1.4(3) ?
    C28 C29 C30 C25 . . . . 0.0(3) ?
    C26 C25 C30 C29 . . . . -1.5(3) ?
    P2 C25 C30 C29 . . . . 177.68(14) ?
    N1 P2 C31 C32 . . . . 44.97(17) ?
    C19 P2 C31 C32 . . . . -74.47(16) ?
    C25 P2 C31 C32 . . . . 170.70(14) ?
    N1 P2 C31 C36 . . . . -133.64(16) ?
    C19 P2 C31 C36 . . . . 106.93(16) ?
    C25 P2 C31 C36 . . . . -7.91(18) ?
    C36 C31 C32 C33 . . . . 0.1(3) ?
    P2 C31 C32 C33 . . . . -178.58(15) ?
    C31 C32 C33 C34 . . . . -0.5(3) ?
    C32 C33 C34 C35 . . . . 0.2(3) ?
    C33 C34 C35 C36 . . . . 0.4(3) ?
    C34 C35 C36 C31 . . . . -0.8(3) ?
    C32 C31 C36 C35 . . . . 0.6(3) ?
    P2 C31 C36 C35 . . . . 179.15(15) ?
data_global
_journal_date_recd_electronic     2010-10-25
_journal_date_accepted     2010-11-09
_journal_name_full     'Acta Crystallographica, Section E'
_journal_year     2010
_journal_volume     66
_journal_issue     12
_journal_page_first     o3186
_journal_page_last     o3186
_journal_paper_category     QO
_journal_coeditor_code     FI2100
_publ_contact_author_name     'Carsten Knapp'
_publ_contact_author_address
;Institut f\"ur Anorganische und Analytische Chemie
Albert-Ludwigs-Universit\"at Freiburg
Albertstrasse 21
79104 Freiburg i. Br.
Germany
;
_publ_contact_author_email     carsten.knapp@ac.uni-freiburg.de
_publ_contact_author_fax     ++49-761-2036001
_publ_contact_author_phone     ++49-761-2036150
_publ_section_title
;
Bis(triphenylphosphine)iminium bromide acetonitrile monosolvate
;
loop_
    _publ_author_name
    _publ_author_address
    'Knapp, Carsten'
;Institut f\"ur Anorganische und Analytische Chemie
Albert-Ludwigs-Universit\"at Freiburg
Albertstrasse 21
79104 Freiburg i. Br.
Germany
;
    'Uzun, Rabiya'
;Institut f\"ur Anorganische und Analytische Chemie
Albert-Ludwigs-Universit\"at Freiburg
Albertstrasse 21
79104 Freiburg i. Br.
Germany
;
