# Supplementary material for: Bis(triphenylphosphine)iminium bromide acetonitrile monosolvate
Source: Acta Crystallogr Sect E Struct Rep Online. 2010 Nov 17;66(Pt 12):o3186. doi: 10.1107/S1600536810046337 (PMC3011659; doi:10.1107/S1600536810046337)
Supplement: Supplementary file 2 [file e-66-o3186-Isup2.hkl]

#
# h,k,l, Fc-squared, Fo-squared, sigma(Fo-squared) and status flag
#
data_I
_shelx_title ' ck-ru-12 in Pbca'
_shelx_refln_list_code          4
_shelx_F_calc_maximum      467.31
_exptl_crystal_F_000      2720.00
_reflns_d_resolution_high  0.7558
 
loop_
 _symmetry_equiv_pos_as_xyz
 'x, y, z'
 '-x+1/2, -y, z+1/2'
 '-x, y+1/2, -z+1/2'
 'x+1/2, -y+1/2, -z'
 '-x, -y, -z'
 'x-1/2, y, -z-1/2'
 'x, -y-1/2, z-1/2'
 '-x-1/2, y-1/2, z'
 
_cell_length_a    19.7113
_cell_length_b    15.9564
_cell_length_c    20.3318
_cell_angle_alpha  90.000
_cell_angle_beta   90.000
_cell_angle_gamma  90.000
 
_shelx_F_squared_multiplier     1.000
 
loop_
 _refln_index_h
 _refln_index_k
 _refln_index_l
 _refln_F_squared_calc
 _refln_F_squared_meas
 _refln_F_squared_sigma
 _refln_observed_status
   4   0   0    14738.19    16042.63    208.04 o
   6   0   0    49846.90    51791.25    630.73 o
   8   0   0    61868.28    56348.68    699.96 o
  10   0   0      126.54      111.09     30.01 o
  12   0   0     7243.50     7045.65    143.55 o
  14   0   0     7881.28     7966.25    236.12 o
  16   0   0    19494.39    18208.67    433.65 o
  18   0   0     6975.99     7363.69    261.51 o
  20   0   0     3053.52     3204.81    198.59 o
  22   0   0    15311.85    16233.71    673.23 o
  24   0   0     2895.58     2785.16    332.01 o
  26   0   0     1035.01     1152.80    269.75 o
   4   1   0     9304.90     9849.45     96.27 o
   6   1   0    81266.81    82536.84    696.88 o
   8   1   0     1437.56     1137.23     45.31 o
  10   1   0     1604.32     1209.50     48.69 o
  12   1   0    13242.71    13041.43    153.12 o
  14   1   0     8376.49     8229.55    209.24 o
  16   1   0     2244.32     2331.38    104.89 o
  18   1   0     3150.09     3063.46    128.94 o
  20   1   0     2753.78     2785.40    155.08 o
  22   1   0      561.02      738.98    115.14 o
  24   1   0     7677.36     8111.60    338.86 o
  26   1   0       22.88       39.20    212.11 o
   0   2   0    57937.90    60052.77   1007.43 o
   2   2   0    12935.48    13076.75    142.07 o
   4   2   0    33233.40    35866.87    311.35 o
   6   2   0       75.75       36.26     14.08 o
   8   2   0     7637.14     7029.72     88.19 o
  10   2   0      232.05      151.26     23.26 o
  12   2   0      694.01      719.36     37.62 o
  14   2   0      598.32      537.64     66.84 o
  16   2   0    21950.77    21629.68    404.19 o
  18   2   0     6208.84     6428.51    235.43 o
  20   2   0      323.18      248.00     88.50 o
  22   2   0      284.06       41.38    110.54 o
  24   2   0     5725.15     6298.89    456.51 o
   2   3   0    53018.84    53310.73    453.23 o
   4   3   0    16585.15    17734.47    167.04 o
   6   3   0      654.33      969.48     34.21 o
   8   3   0       21.05        2.70     24.23 o
  10   3   0    10351.05     9690.10    127.22 o
  12   3   0      209.44      209.14     30.26 o
  14   3   0     3735.53     3314.36    207.34 o
  16   3   0     4593.18     4426.53    155.81 o
  18   3   0     3261.63     3446.03    159.19 o
  20   3   0      585.43      674.00    100.14 o
  22   3   0      226.91      479.56    207.50 o
  24   3   0     3600.27     3718.93    385.03 o
   0   4   0     3140.67     3198.18     49.88 o
   2   4   0     8844.32     9519.93    114.12 o
   4   4   0   193912.83   199245.06   1770.06 o
   6   4   0    45452.93    48845.97    497.26 o
   8   4   0      210.52      203.41     25.43 o
  10   4   0     5765.34     5197.98     86.28 o
  12   4   0      136.59      119.76     29.01 o
  14   4   0     6893.94     6941.79    182.81 o
  16   4   0       47.19       53.55     60.87 o
  18   4   0     8016.04     8717.33    236.14 o
  20   4   0     6789.92     7050.51    435.76 o
  22   4   0     1438.08     1466.36    265.14 o
  24   4   0       23.68       20.75    191.36 o
   2   5   0    39662.36    39344.03    371.10 o
   4   5   0     2344.80     2498.17     57.19 o
   6   5   0    21454.90    21512.53    266.69 o
   8   5   0     5080.96     5290.56     98.89 o
  10   5   0    13028.82    12660.17    157.04 o
  12   5   0     8106.19     8194.16    202.19 o
  14   5   0      203.74      228.39     57.38 o
  16   5   0    11989.41    12157.79    338.76 o
  18   5   0     5258.49     4953.30    227.11 o
  20   5   0     6983.09     7601.55    465.73 o
  22   5   0       11.57       62.25    184.45 o
  24   5   0     4920.82     5616.43    474.95 o
   0   6   0     4768.91     4459.43     69.60 o
   2   6   0       79.63      200.49     17.53 o
   4   6   0    47395.37    47836.50    455.09 o
   6   6   0     5629.14     7102.74    140.20 o
   8   6   0     7584.60     7354.21    115.13 o
  10   6   0     1877.64     1658.90     54.98 o
  12   6   0    13208.58    13724.10    320.35 o
  14   6   0     2344.60     2204.12    147.34 o
  16   6   0     6369.43     5906.16    356.21 o
  18   6   0     2155.41     2292.75    172.27 o
  20   6   0     7651.13     7707.61    472.65 o
  22   6   0       80.57      179.84    202.89 o
  24   6   0      522.52      620.21    235.17 o
   2   7   0    12307.74    14399.66    133.65 o
   4   7   0      426.85      501.05     30.71 o
   6   7   0      172.42      118.98     24.40 o
   8   7   0       67.10       50.14     26.82 o
  10   7   0     4874.84     5015.49    100.96 o
  12   7   0      572.11      510.83     94.53 o
  14   7   0      294.58      286.07     84.03 o
  16   7   0     1332.24     1259.69    129.06 o
  18   7   0      250.38      225.95    161.39 o
  20   7   0        6.99      131.42    170.61 o
  22   7   0      558.71      345.84    225.95 o
  24   7   0       50.79      -66.86    184.45 o
   0   8   0    76289.08    79192.47    790.71 o
   2   8   0        9.26       58.99     16.07 o
   4   8   0    55547.49    55297.65    494.82 o
   6   8   0      153.11      167.06     26.80 o
   8   8   0    12354.68    11909.49    168.03 o
  10   8   0    27618.84    27174.94    395.45 o
  12   8   0    35433.77    34921.80    752.78 o
  14   8   0     2406.74     2603.12    164.76 o
  16   8   0      296.65      387.95    102.48 o
  18   8   0     5010.47     4931.67    403.48 o
  20   8   0    10620.39    12265.77    610.98 o
  22   8   0      545.96      747.01    242.09 o
  24   8   0      568.35      290.51    230.56 o
   2   9   0    50928.73    51018.63    394.22 o
   4   9   0       45.12       38.69     21.17 o
   6   9   0    22771.25    22536.58    251.14 o
   8   9   0     3073.39     3038.90     79.53 o
  10   9   0     2147.28     2187.70    216.73 o
  12   9   0    11763.66    12206.50    336.05 o
  14   9   0      472.99      427.40    100.25 o
  16   9   0    14214.38    15111.85    420.77 o
  18   9   0     2016.01     2386.29    306.64 o
  20   9   0     1859.07     2259.48    304.34 o
  22   9   0      176.63      191.36    209.81 o
   0  10   0      413.32      220.52     28.67 o
   2  10   0       90.23      222.86     22.79 o
   4  10   0      169.84      229.97     27.55 o
   6  10   0    10488.17    10770.32    149.86 o
   8  10   0     9524.93     8953.33    344.10 o
  10  10   0      203.39      406.90     82.71 o
  12  10   0     1474.72     1583.48    137.17 o
  14  10   0      886.83     1226.74    135.09 o
  16  10   0      365.49      175.23    163.70 o
  18  10   0      599.14      857.68    249.00 o
  20  10   0      317.55      387.34    207.50 o
   2  11   0     3626.46     3529.97     69.00 o
   4  11   0     4367.05     4063.15     76.47 o
   6  11   0      108.89       85.99     39.72 o
   8  11   0       23.10      116.22     71.23 o
  10  11   0      148.95      163.49     81.43 o
  12  11   0     4129.22     4044.58    442.67 o
  14  11   0      462.70      407.53    106.03 o
  16  11   0      624.77      343.53    179.84 o
  18  11   0      160.01       34.58    184.45 o
  20  11   0     1986.01     2268.71    334.31 o
  22  11   0        2.90      166.00    221.34 o
   0  12   0     2273.85     2440.00    109.81 o
   2  12   0      245.91      242.00     32.65 o
   4  12   0     3178.15     3198.78     91.60 o
   6  12   0     6273.86     6801.84    184.52 o
   8  12   0       35.52      290.66     86.66 o
  10  12   0     1688.38     2065.30    151.38 o
  12  12   0       16.27      380.77    102.48 o
  14  12   0      524.75      495.70    189.06 o
  16  12   0       40.35     -106.06    168.31 o
  18  12   0     1332.85     1671.56    292.81 o
  20  12   0     1752.96     1572.42    308.95 o
   2  13   0     3349.28     3288.56     88.97 o
   4  13   0     2026.40     1953.16    114.33 o
   6  13   0    11207.02    10119.85    213.35 o
   8  13   0    16065.09    15669.65    406.94 o
  10  13   0    16743.62    16745.23    434.90 o
  12  13   0     4598.89     4441.87    225.47 o
  14  13   0      318.94      313.56    191.36 o
  16  13   0     3813.38     4675.75    401.17 o
  18  13   0       22.81      -39.20    186.75 o
  20  13   0     1861.41     2697.55    375.81 o
   0  14   0    45917.23    46529.94    907.22 o
   2  14   0      177.32      307.30     96.91 o
   4  14   0    17471.36    17366.59    352.85 o
   6  14   0     1897.93     1600.19    117.40 o
   8  14   0    32119.44    32356.15    577.85 o
  10  14   0      309.78      244.78     97.66 o
  12  14   0     3095.19     3321.55    208.92 o
  14  14   0    10001.08    10315.24    546.43 o
  16  14   0    11220.19    13395.52    647.87 o
  18  14   0      545.16      493.40    242.09 o
   2  15   0    10602.96    10442.66    329.31 o
   4  15   0      133.42      202.59    142.95 o
   6  15   0      640.92      978.14    138.99 o
   8  15   0      354.21      286.73    138.38 o
  10  15   0     5345.23     4969.41    241.09 o
  12  15   0       16.96       16.14    152.17 o
  14  15   0     2184.15     2598.41    308.95 o
  16  15   0      109.59     -138.34    200.59 o
  18  15   0     1081.97     1411.02    308.95 o
   0  16   0    11732.92    11521.07    500.31 o
   2  16   0     1894.75     2059.79    177.61 o
   4  16   0     1231.98     1113.56    141.13 o
   6  16   0     7480.12     7477.99    287.33 o
   8  16   0    13706.04    13732.26    435.32 o
  10  16   0      655.52      652.81    128.87 o
  12  16   0      797.43      768.48    154.01 o
  14  16   0     2727.50     2935.02    329.70 o
  16  16   0     7131.23     6633.20    465.73 o
   2  17   0     5177.18     5592.57    253.41 o
   4  17   0     1600.63     1545.81    296.27 o
   6  17   0    17067.49    16576.23    961.43 o
   8  17   0      162.77      134.28    121.06 o
  10  17   0      116.57      370.18    138.19 o
  12  17   0     3576.64     3873.12    293.96 o
  14  17   0     3832.33     4018.65    385.03 o
   0  18   0      833.66      876.13    205.20 o
   2  18   0      278.24      403.51    131.57 o
   4  18   0     8114.35     8532.79    332.15 o
   6  18   0      211.61       59.02    119.62 o
   8  18   0      807.31      630.87    150.97 o
  10  18   0     1659.82     1533.22    274.37 o
  12  18   0     3551.60     4530.50    431.15 o
   2  19   0      264.96      171.81    170.61 o
   4  19   0      317.69      387.63    141.81 o
   6  19   0     2038.47     1904.77    220.18 o
   8  19   0     1297.55     1505.55    281.28 o
  10  19   0      670.29      318.17    230.56 o
   0  20   0     3046.85     3202.47    348.15 o
   2  20   0      124.85      102.74    141.01 o
   4  20   0       21.20      114.61    136.22 o
   6  20   0       55.36      -63.78    244.39 o
   8  20   0     1429.39     1454.83    297.42 o
   2  21   0      152.96      157.36    151.51 o
   2   1   1        0.98        2.43      2.51 o
   3   1   1     1938.65     2026.57     24.60 o
   4   1   1     7022.67     7575.60     64.17 o
   5   1   1     5073.11     5346.19     49.10 o
   6   1   1     1389.32     1402.06     22.79 o
   7   1   1     5000.25     4852.33     45.94 o
   8   1   1      538.01      593.14     17.84 o
   9   1   1     7029.07     6507.24     57.61 o
  10   1   1     1458.44     1861.04     33.59 o
  11   1   1     3963.42     4308.10     50.47 o
  12   1   1      612.20      555.13     24.57 o
  13   1   1     7016.69     6874.55     85.58 o
  14   1   1        3.96       41.76     28.55 o
  15   1   1     3238.19     3334.21     82.51 o
  16   1   1     1468.42     1463.57     69.55 o
  17   1   1      583.48      618.66     54.10 o
  18   1   1     1847.34     1713.34     78.95 o
  19   1   1     1129.07     1221.49    106.39 o
  20   1   1      712.28      763.97     66.48 o
  21   1   1     1408.93     1622.71    105.82 o
  22   1   1       58.23      -13.30     69.83 o
  23   1   1     2629.22     2775.68    137.44 o
  24   1   1      953.78      866.96    120.33 o
  25   1   1      140.49       32.36    144.57 o
  26   1   1       13.96      -82.15    142.59 o
   0   2   1     3347.03     2992.53     43.99 o
   1   2   1      212.18      166.43     13.75 o
   2   2   1    36560.15    37375.11    270.64 o
   3   2   1    58036.49    59058.73    405.63 o
   4   2   1    66882.25    70559.67    485.00 o
   5   2   1      302.64      408.55     13.28 o
   6   2   1     1662.58     1897.75     32.97 o
   7   2   1    13819.74    13009.98     98.48 o
   8   2   1     1470.40     1566.26     28.78 o
   9   2   1      994.82     1189.39     26.69 o
  10   2   1    14926.60    15732.22    115.98 o
  11   2   1    38310.58    37857.61    260.48 o
  12   2   1      623.76      542.86     25.27 o
  13   2   1      284.80      380.55     29.22 o
  14   2   1     1237.08     1316.57     58.47 o
  15   2   1    15266.66    15157.08    200.14 o
  16   2   1     5850.13     5755.69    115.70 o
  17   2   1     2800.90     2798.15    145.21 o
  18   2   1      324.35      382.05     57.06 o
  19   2   1     7562.71     7831.72    162.86 o
  20   2   1      252.51      264.88     60.14 o
  21   2   1      424.67      366.55     75.98 o
  22   2   1      104.52       53.23     72.83 o
  23   2   1      162.95      471.10    119.53 o
  24   2   1      109.25      -69.73    132.86 o
  25   2   1      971.56     1164.72    192.04 o
   1   3   1    16712.29    16814.54     98.29 o
   2   3   1      195.52      205.00      9.22 o
   3   3   1   218379.61   226435.56   1466.84 o
   4   3   1     1072.65     1165.80     21.64 o
   5   3   1     9268.48     7993.85     64.88 o
   6   3   1     2158.03     2231.93     30.66 o
   7   3   1    21438.40    22034.08    159.44 o
   8   3   1      517.13      600.40     20.48 o
   9   3   1    56863.53    57127.91    370.36 o
  10   3   1     3563.52     3501.05     46.62 o
  11   3   1     4605.21     4664.02     59.08 o
  12   3   1      472.99      600.38     28.69 o
  13   3   1    13745.13    12395.23    137.92 o
  14   3   1     1301.72     1227.64     61.09 o
  15   3   1       79.92       50.98     39.20 o
  16   3   1       81.85       53.80     41.58 o
  17   3   1    12250.24    12171.58    196.68 o
  18   3   1      466.27      435.47     58.42 o
  19   3   1      430.93      421.81     61.70 o
  20   3   1      166.89      215.42     75.75 o
  21   3   1     6966.25     7355.61    209.88 o
  22   3   1      439.47      254.41    105.49 o
  23   3   1       60.24       30.74    131.78 o
  24   3   1       10.96       27.38    135.54 o
  25   3   1     4774.65     4655.96    308.86 o
   0   4   1     2683.00     3199.95     35.75 o
   1   4   1    29438.69    30398.75    161.32 o
   2   4   1       89.02      123.39      8.65 o
   3   4   1    18160.38    19250.16    136.24 o
   4   4   1      158.97      140.45     10.95 o
   5   4   1     2460.26     2569.33     45.30 o
   6   4   1      833.24     1147.97     26.88 o
   7   4   1     2306.84     2041.89     33.47 o
   8   4   1    10439.18    11173.14     98.75 o
   9   4   1     6210.25     6402.43     67.16 o
  10   4   1     9256.56     9753.39     91.27 o
  11   4   1      752.89      627.86     26.52 o
  12   4   1     3416.40     3456.09     60.61 o
  13   4   1      323.71      399.21     33.87 o
  14   4   1     5546.21     5568.76    114.16 o
  15   4   1     6366.00     6165.48    126.04 o
  16   4   1     5705.77     5492.15    122.94 o
  17   4   1       87.63      166.22     54.92 o
  18   4   1      468.46      541.69     81.63 o
  19   4   1      252.64      182.89     71.58 o
  20   4   1     3177.21     2976.11    171.06 o
  21   4   1     1334.93     1540.66    139.01 o
  22   4   1      983.81      989.86    283.59 o
  23   4   1     1513.81     1333.77    190.72 o
  24   4   1      366.23      634.27    185.60 o
  25   4   1       30.22       39.27    150.67 o
   1   5   1    10693.41    11022.49     69.27 o
   2   5   1      454.12      334.05     12.69 o
   3   5   1    12629.24    13088.83     97.29 o
   4   5   1       65.02      108.54     11.43 o
   5   5   1     1246.29      921.95     25.75 o
   6   5   1      145.08      125.14     14.59 o
   7   5   1     3503.50     3636.76     46.74 o
   8   5   1     2980.94     3425.64     50.69 o
   9   5   1    13841.24    14285.21    124.30 o
  10   5   1      593.92      500.59     23.87 o
  11   5   1     1581.22     1616.78     40.80 o
  12   5   1       98.64       78.03     24.88 o
  13   5   1     6492.62     6189.53    128.76 o
  14   5   1     2248.63     2346.32     80.92 o
  15   5   1      103.18       58.90     48.31 o
  16   5   1     3288.60     3446.45    114.70 o
  17   5   1     1268.45     1478.94    135.11 o
  18   5   1      290.41      332.61     87.41 o
  19   5   1       16.76      -27.98     80.68 o
  20   5   1     2427.76     2216.57    156.61 o
  21   5   1     3414.19     3139.87    236.33 o
  22   5   1      380.34      334.14    141.81 o
  23   5   1        9.26     -117.59    117.59 o
  24   5   1       49.98      -72.63    128.79 o
  25   5   1      480.77      411.12    170.97 o
   0   6   1    18639.78    18771.01    147.34 o
   1   6   1    41512.87    42365.95    225.83 o
   2   6   1     2175.99     2143.91     26.34 o
   3   6   1    29967.26    30677.40    205.73 o
   4   6   1      254.07      209.18     15.77 o
   5   6   1     7611.40     7420.64     73.79 o
   6   6   1     4876.15     4684.35     56.29 o
   7   6   1    25456.90    24987.81    192.81 o
   8   6   1    22578.97    23779.13    194.07 o
   9   6   1      881.02      771.64     28.79 o
  10   6   1      380.62      517.53     25.30 o
  11   6   1     2798.19     2423.00     56.37 o
  12   6   1      473.59      476.46     39.55 o
  13   6   1     1261.54     1208.37     67.60 o
  14   6   1     3045.68     2883.15    113.32 o
  15   6   1    21740.93    21835.89    356.47 o
  16   6   1       36.66      -10.67     54.80 o
  17   6   1       75.56      170.07     65.24 o
  18   6   1      724.48      762.08    104.75 o
  19   6   1     3629.47     3853.69    313.26 o
  20   6   1     2014.07     1967.89    198.88 o
  21   6   1     2911.73     2552.94    281.28 o
  22   6   1        1.67      -54.69    121.98 o
  23   6   1     4492.92     4602.51    301.28 o
  24   6   1     2204.64     2398.68    297.42 o
   1   7   1    28624.17    29364.32    157.72 o
   2   7   1      110.73       39.20     10.80 o
   3   7   1      258.18      483.44     18.87 o
   4   7   1     4645.52     5333.48     65.07 o
   5   7   1    14177.76    13532.46    117.03 o
   6   7   1        2.46      -15.21     15.21 o
   7   7   1    10784.86    12002.96    110.79 o
   8   7   1      167.60      143.59     19.87 o
   9   7   1    22678.99    22162.21    187.97 o
  10   7   1      157.56       89.12     23.15 o
  11   7   1        2.60      -10.50     28.74 o
  12   7   1      137.71      168.81     42.91 o
  13   7   1    17279.82    17187.35    352.00 o
  14   7   1      171.53      189.78     80.53 o
  15   7   1       62.89      179.29     60.90 o
  16   7   1      113.74      147.32     60.19 o
  17   7   1     2819.82     2851.92    159.01 o
  18   7   1     1001.04     1080.13    116.61 o
  19   7   1     1067.34     1022.10    160.78 o
  20   7   1      912.57      940.35    232.87 o
  21   7   1     2250.54     2367.24    219.80 o
  22   7   1      668.72      690.88    164.46 o
  23   7   1     2709.48     2451.10    242.10 o
  24   7   1        3.31      -78.94    140.45 o
   0   8   1      420.74      539.30     21.79 o
   1   8   1    10238.25    10458.08     69.74 o
   2   8   1      128.54      156.39     13.34 o
   3   8   1     3009.55     2485.01     38.32 o
   4   8   1     1840.88     2208.96     38.21 o
   5   8   1     6855.94     7224.77     77.94 o
   6   8   1       63.21       87.32     18.67 o
   7   8   1     7538.35     7266.94     81.18 o
   8   8   1      859.62      766.81     31.29 o
   9   8   1     1542.31     1466.89     47.81 o
  10   8   1       89.81      114.17     32.58 o
  11   8   1     4533.81     4517.11    102.73 o
  12   8   1       11.46        4.41     47.54 o
  13   8   1      730.97      848.39     73.92 o
  14   8   1      332.54      332.43     63.14 o
  15   8   1     3930.47     4635.94    153.33 o
  16   8   1      918.15      769.54    101.38 o
  17   8   1     1788.53     1825.92    136.03 o
  18   8   1      235.69      332.55     95.09 o
  19   8   1     2472.97     2519.22    216.66 o
  20   8   1       14.72       21.59    129.23 o
  21   8   1      920.22     1069.95    186.75 o
  22   8   1       14.24       49.03    141.01 o
  23   8   1      687.07      718.28    172.60 o
  24   8   1      306.63      367.48    213.27 o
   1   9   1     2151.76     2197.22     28.61 o
   2   9   1     2555.04     2341.48     33.73 o
   3   9   1      113.32      229.74     16.62 o
   4   9   1        1.37       -6.49     14.53 o
   5   9   1     2722.33     2798.48     53.39 o
   6   9   1      264.61      254.73     23.42 o
   7   9   1      858.98      855.51     33.31 o
   8   9   1      626.42      725.28     35.78 o
   9   9   1      494.74      520.73     43.09 o
  10   9   1     1912.71     2080.42     77.03 o
  11   9   1     1107.06     1092.23     77.73 o
  12   9   1      763.30      761.28     73.36 o
  13   9   1      111.87       30.88     70.62 o
  14   9   1      419.79      385.48     69.19 o
  15   9   1       92.81       57.14     75.42 o
  16   9   1       48.65      152.75     85.81 o
  17   9   1     1052.87     1261.74    124.72 o
  18   9   1      616.60      725.66    146.48 o
  19   9   1     1738.01     1627.98    189.03 o
  20   9   1        5.01       84.26    134.43 o
  21   9   1        0.34     -105.04    132.80 o
  22   9   1        9.86      146.50    148.05 o
  23   9   1       12.69      170.89    174.07 o
   0  10   1      181.13      201.05     19.34 o
   1  10   1     8998.68     8801.43     64.87 o
   2  10   1     1510.05     1989.15     32.87 o
   3  10   1     9511.89     9735.65     78.84 o
   4  10   1      210.93      192.21     19.61 o
   5  10   1     2848.90     3120.08     50.83 o
   6  10   1     3131.06     3117.39     57.58 o
   7  10   1    11710.67    11920.39    129.44 o
   8  10   1      552.80      511.02     53.52 o
   9  10   1      149.78       95.85     37.76 o
  10  10   1      279.68      436.36     61.44 o
  11  10   1      664.23      764.47     74.54 o
  12  10   1     1508.45     1738.23     99.78 o
  13  10   1        4.57      -31.04     54.81 o
  14  10   1      936.83     1101.92    127.13 o
  15  10   1     8088.11     8328.56    244.92 o
  16  10   1      469.48      368.38     93.48 o
  17  10   1      192.61       14.29    193.67 o
  18  10   1      315.62      487.28    141.58 o
  19  10   1     1468.81     1919.94    212.64 o
  20  10   1     1994.26     2040.00    223.42 o
  21  10   1     2608.64     2730.54    249.36 o
  22  10   1      280.48      103.06    224.80 o
   1  11   1    17176.14    16579.11    109.80 o
   2  11   1     1531.97     1400.53     32.60 o
   3  11   1    25114.56    25040.55    168.84 o
   4  11   1      717.07      701.95     30.03 o
   5  11   1    32386.08    31413.80    273.86 o
   6  11   1     4256.18     4425.16     78.13 o
   7  11   1     2228.93     2268.58     97.61 o
   8  11   1      615.09      560.80     46.81 o
   9  11   1    15859.97    14748.26    264.96 o
  10  11   1       15.96       69.41     53.74 o
  11  11   1     4317.92     4357.07    140.67 o
  12  11   1     1484.14     1502.90    115.81 o
  13  11   1    11839.34    12023.20    260.71 o
  14  11   1       73.43      236.87     83.32 o
  15  11   1      669.05      599.27    106.35 o
  16  11   1      154.44      238.31    129.11 o
  17  11   1     8414.34     8692.84    348.70 o
  18  11   1      489.15      799.82    159.67 o
  19  11   1       18.08        1.18    124.52 o
  20  11   1       11.99     -134.49    134.49 o
  21  11   1     3952.71     3812.37    290.18 o
  22  11   1      683.75      448.84    176.75 o
   0  12   1       90.03      117.96     25.48 o
   1  12   1     3290.67     3315.80     55.49 o
   2  12   1     3670.51     3636.40     64.11 o
   3  12   1    15778.76    15723.59    132.57 o
   4  12   1    10993.81    10912.60    111.98 o
   5  12   1    15044.45    14857.75    171.35 o
   6  12   1      608.68      689.49     49.19 o
   7  12   1     6308.56     6005.58    125.94 o
   8  12   1     2725.79     2895.93    120.51 o
   9  12   1      797.69      824.95     77.87 o
  10  12   1      105.90       71.51     59.34 o
  11  12   1     9509.65     9258.93    212.23 o
  12  12   1     3025.44     3416.03    138.55 o
  13  12   1        0.85       24.46     80.32 o
  14  12   1      908.64      998.03    116.66 o
  15  12   1     3222.86     3374.25    184.24 o
  16  12   1       42.70        6.33    155.63 o
  17  12   1     1401.28     1167.23    182.57 o
  18  12   1     2334.59     2645.90    238.33 o
  19  12   1     5238.54     5274.03    323.94 o
  20  12   1     1866.52     1906.64    233.12 o
  21  12   1       80.35      167.74    157.91 o
   1  13   1       24.97       13.60     23.70 o
   2  13   1     1720.21     1524.74     52.80 o
   3  13   1      195.87      136.16     32.43 o
   4  13   1     1339.99     1151.84     51.12 o
   5  13   1      155.76      137.04     34.37 o
   6  13   1     2212.35     2292.99     77.78 o
   7  13   1       71.19       94.14     42.58 o
   8  13   1      493.63      404.22     61.23 o
   9  13   1       12.81      -42.50     58.90 o
  10  13   1      541.15      550.13     76.78 o
  11  13   1      495.82      564.84     78.97 o
  12  13   1       63.92       16.35     77.88 o
  13  13   1      145.40      126.65     87.70 o
  14  13   1      595.75      762.62    111.89 o
  15  13   1      660.98      843.67    158.90 o
  16  13   1      523.52      359.83    142.47 o
  17  13   1      112.10       95.30    127.04 o
  18  13   1      112.80      -36.63    183.29 o
  19  13   1     1735.26     1890.23    218.73 o
  20  13   1      421.04      677.97    208.66 o
   0  14   1      347.82      476.23     79.20 o
   1  14   1       56.91       81.58     42.14 o
   2  14   1     4134.23     3927.94    100.84 o
   3  14   1    16665.88    16364.94    313.83 o
   4  14   1     6519.74     6436.21    138.59 o
   5  14   1     3430.95     3731.78    105.07 o
   6  14   1       64.84       -7.30     43.90 o
   7  14   1      256.90      192.29     50.08 o
   8  14   1     1344.44     1189.45     77.01 o
   9  14   1      291.00      324.04     60.25 o
  10  14   1      664.20      659.41     83.12 o
  11  14   1     2591.71     2837.22    160.58 o
  12  14   1      770.60      831.24    112.93 o
  13  14   1      117.73       79.93     88.50 o
  14  14   1      802.86      962.07    160.78 o
  15  14   1      542.46      376.49    144.11 o
  16  14   1       11.57       61.89    136.83 o
  17  14   1      289.21      231.14    154.85 o
  18  14   1      696.67      692.97    178.38 o
  19  14   1     2538.90     2890.37    264.92 o
   1  15   1     2152.92     2300.09     95.80 o
   2  15   1       22.52       84.40     63.77 o
   3  15   1      914.48      980.90    100.46 o
   4  15   1      159.23      178.43     68.74 o
   5  15   1     3760.86     3924.37    135.58 o
   6  15   1       34.20      -17.24     56.99 o
   7  15   1       36.25       53.73     54.92 o
   8  15   1      171.67      247.21     60.93 o
   9  15   1     4073.43     4448.13    147.22 o
  10  15   1      165.13      306.72     81.25 o
  11  15   1      390.34      437.56     87.90 o
  12  15   1      697.44      851.24    130.31 o
  13  15   1      311.22      303.41    136.83 o
  14  15   1      350.63      511.37    146.70 o
  15  15   1      565.08      418.40    151.90 o
  16  15   1      225.35      336.74    158.80 o
  17  15   1      387.47      325.53    160.58 o
  18  15   1      143.84      161.09    162.16 o
   0  16   1       39.49        5.76     97.82 o
   1  16   1     1184.96     1221.56    103.83 o
   2  16   1      113.33       29.03     68.12 o
   3  16   1     2040.90     1959.51    122.17 o
   4  16   1      285.65      237.83     74.23 o
   5  16   1      906.13      942.09    125.13 o
   6  16   1        5.18       53.51     70.34 o
   7  16   1     5411.72     5302.52    203.39 o
   8  16   1       22.09       37.22     65.68 o
   9  16   1      301.89      283.28     66.97 o
  10  16   1      314.76      298.96     77.66 o
  11  16   1     8027.73     8415.91    232.86 o
  12  16   1     1023.86     1061.99    133.07 o
  13  16   1        9.91      -41.68    106.60 o
  14  16   1      188.32      193.60    139.38 o
  15  16   1     1520.65     1204.88    268.60 o
  16  16   1       72.85      -84.41    137.58 o
   1  17   1     1458.60     1455.27    114.88 o
   2  17   1      342.25      422.81     88.31 o
   3  17   1     2789.67     2737.91    144.56 o
   4  17   1      566.10      572.39     90.97 o
   5  17   1     3960.06     4054.06    171.17 o
   6  17   1      494.88      551.86     91.48 o
   7  17   1     3122.37     2896.89    151.63 o
   8  17   1      509.85      455.48     94.99 o
   9  17   1     2349.81     2544.26    149.53 o
  10  17   1      166.55      256.14     93.61 o
  11  17   1      125.47      155.72     91.90 o
  12  17   1       18.21       -7.90    131.45 o
  13  17   1     2196.84     2358.13    160.13 o
  14  17   1      273.87      230.61    123.91 o
  15  17   1       29.94       24.96    121.96 o
   0  18   1     7680.00     7237.27    304.05 o
   1  18   1      952.95      834.77    106.42 o
   2  18   1     1768.16     1431.22    118.86 o
   3  18   1      662.80      523.77     96.15 o
   4  18   1      116.59       72.83     83.84 o
   5  18   1      339.61      241.51     90.41 o
   6  18   1     1524.74     1277.36    118.08 o
   7  18   1       25.11      -18.83     82.14 o
   8  18   1      978.43     1031.37    213.75 o
   9  18   1      710.73      739.74    174.36 o
  10  18   1      351.16      404.28    198.28 o
  11  18   1      389.98      285.67    252.46 o
  12  18   1      112.45      209.21    119.70 o
  13  18   1      142.75       22.48    137.90 o
   1  19   1     1624.02     1559.82    129.17 o
   2  19   1      949.76      881.12    192.02 o
   3  19   1      378.60      413.00     95.76 o
   4  19   1        1.74      162.77     89.67 o
   5  19   1     2589.39     2879.99    185.36 o
   6  19   1      115.55      149.33     92.97 o
   7  19   1      814.89      833.65    137.27 o
   8  19   1       42.35       54.60    109.81 o
   9  19   1     5408.40     5650.18    329.27 o
  10  19   1      108.95      -68.62    186.75 o
  11  19   1        3.26       86.60    200.59 o
   0  20   1     3744.24     4044.95    268.18 o
   1  20   1     2767.07     3424.82    250.59 o
   2  20   1      332.77      304.21    104.89 o
   3  20   1     4757.90     4880.02    208.53 o
   4  20   1      307.57      153.09     98.88 o
   5  20   1      492.99      506.51    110.09 o
   6  20   1      897.41     1321.21    189.68 o
   7  20   1     6751.63     6690.45    343.97 o
   8  20   1     1249.12     1490.90    325.09 o
   1  21   1     1444.66     1784.85    148.92 o
   2  21   1       16.88       50.77     99.32 o
   1   0   2    69906.15    72022.41    972.06 o
   2   0   2    16661.79    16804.22    170.73 o
   3   0   2    13343.67    12831.08    117.58 o
   4   0   2    75741.23    77024.83    646.80 o
   5   0   2     1090.94     1121.46     39.74 o
   6   0   2     6379.02     6977.76     92.89 o
   7   0   2    11612.63    10704.42    122.44 o
   8   0   2    73339.91    72919.74    631.81 o
   9   0   2     7069.12     6604.82    112.24 o
  10   0   2     1654.95     1163.98     37.65 o
  11   0   2      227.42      220.55     23.70 o
  12   0   2    37627.88    36890.27    378.15 o
  13   0   2     1821.43     1970.04     70.02 o
  14   0   2     1184.88     1084.24     57.47 o
  15   0   2     9040.00     8487.24    180.21 o
  16   0   2      597.62      583.46     65.30 o
  17   0   2    11783.04    11681.85    232.33 o
  18   0   2    16575.69    16276.05    347.66 o
  19   0   2       59.46       24.90     74.56 o
  20   0   2     2631.04     3009.52    165.80 o
  21   0   2      153.44      101.04    116.93 o
  22   0   2     8177.29     7607.01    249.15 o
  23   0   2     4207.49     4986.90    226.38 o
  24   0   2      283.65      405.27    150.74 o
  25   0   2     1944.22     1895.74    216.01 o
  26   0   2     1825.91     1865.23    311.26 o
   1   1   2      680.95      828.78     12.64 o
   2   1   2     3425.06     3800.60     30.25 o
   3   1   2     8283.08     8499.31     58.44 o
   4   1   2    27315.62    28295.37    212.74 o
   5   1   2    13341.17    14035.53    134.77 o
   6   1   2    37467.70    37787.38    264.45 o
   7   1   2        4.69        0.28      5.73 o
   8   1   2    18055.79    17973.22    135.42 o
   9   1   2      206.20      351.98     20.12 o
  10   1   2    16741.88    16576.47    124.54 o
  11   1   2        0.12      -13.43     13.43 o
  12   1   2     6811.09     6372.38     76.11 o
  13   1   2     1179.84     1290.80     43.34 o
  14   1   2    12814.52    12595.69    136.20 o
  15   1   2      703.08      783.74     51.17 o
  16   1   2     5991.09     5894.98    118.13 o
  17   1   2     1956.65     2092.25     82.90 o
  18   1   2     1296.79     1347.97     81.80 o
  19   1   2       76.56       63.82     47.04 o
  20   1   2     4774.61     5099.02    141.28 o
  21   1   2        2.53      -24.35     59.11 o
  22   1   2      262.55      203.05     78.34 o
  23   1   2      570.12      543.95     92.26 o
  24   1   2     1610.44     2248.56    148.34 o
  25   1   2      299.22      261.50    120.51 o
   0   2   2      109.49       11.75      9.78 o
   1   2   2    17402.79    17675.29    133.09 o
   2   2   2     1645.05     1730.34     19.38 o
   3   2   2     7677.20     8248.82     65.18 o
   4   2   2      357.08      304.74     12.63 o
   5   2   2    32151.76    33931.65    257.96 o
   6   2   2      158.21       97.75     10.98 o
   7   2   2     7956.50     7823.01     65.49 o
   8   2   2       71.23       26.02      9.06 o
   9   2   2      585.99      933.36     24.68 o
  10   2   2     2187.78     2515.61     37.37 o
  11   2   2     1222.69     1286.50     32.74 o
  12   2   2     1132.40     1211.23     36.71 o
  13   2   2     2326.05     2395.77     78.15 o
  14   2   2     5376.64     5652.48     88.25 o
  15   2   2    15719.49    15455.11    202.98 o
  16   2   2     3891.52     3548.47     95.04 o
  17   2   2      264.65      193.77     44.41 o
  18   2   2     1488.15     1524.56     78.56 o
  19   2   2      711.96      667.52     75.39 o
  20   2   2        0.19      -10.09     60.50 o
  21   2   2     3349.85     3239.49    151.72 o
  22   2   2      675.36      671.32    102.45 o
  23   2   2      999.29     1092.41    116.60 o
  24   2   2        3.12      -67.43    143.60 o
  25   2   2     1632.63     1501.94    341.23 o
   1   3   2    10108.84    11036.41     74.65 o
   2   3   2     6528.91     6716.51     64.16 o
   3   3   2    19916.69    20898.13    161.97 o
   4   3   2     3050.82     3317.95     42.22 o
   5   3   2       91.87      130.62     10.83 o
   6   3   2    44637.13    45874.49    305.54 o
   7   3   2     3205.00     3563.99     59.50 o
   8   3   2      111.98       76.86     11.56 o
   9   3   2      246.53      127.94     14.64 o
  10   3   2    12802.01    13072.66    101.75 o
  11   3   2       10.91       -2.12     15.77 o
  12   3   2     6845.07     6438.62     84.32 o
  13   3   2      909.52      995.72     39.78 o
  14   3   2     1778.99     1738.82     64.98 o
  15   3   2     1553.71     1728.18     73.22 o
  16   3   2     2625.65     2564.67     91.88 o
  17   3   2     3788.90     3798.06    111.44 o
  18   3   2      243.71      198.30     53.87 o
  19   3   2       19.86      -40.79     64.70 o
  20   3   2     4111.87     4291.84    169.64 o
  21   3   2      234.22      181.45     83.68 o
  22   3   2      286.22      238.08     91.73 o
  23   3   2     1807.30     1976.14    163.97 o
  24   3   2     1351.26     1726.47    204.72 o
  25   3   2      472.45      407.21    171.77 o
   0   4   2     5534.61     5074.53     52.73 o
   1   4   2      252.36      236.10      8.26 o
   2   4   2    18618.23    19621.77    132.60 o
   3   4   2     6758.40     7165.02     60.74 o
   4   4   2    65528.45    66094.98    428.18 o
   5   4   2    22710.44    25017.46    176.05 o
   6   4   2     4380.33     4049.81     47.04 o
   7   4   2     5720.76     6617.07     65.01 o
   8   4   2     9998.16     9041.66     77.36 o
   9   4   2     5751.47     6018.17     62.60 o
  10   4   2     3373.22     3117.59     46.67 o
  11   4   2      444.24      618.94     27.59 o
  12   4   2    21059.51    20466.13    196.75 o
  13   4   2       83.62       68.98     25.27 o
  14   4   2     6273.81     5967.06    118.90 o
  15   4   2     4985.25     4903.15    112.05 o
  16   4   2    12507.52    12073.52    210.17 o
  17   4   2     5753.57     5513.98    142.49 o
  18   4   2     6760.14     6907.81    188.77 o
  19   4   2     1264.32     1039.36     95.94 o
  20   4   2      764.25      803.32    152.70 o
  21   4   2     1379.22     1465.40    247.49 o
  22   4   2     2443.47     2717.05    176.30 o
  23   4   2       33.40     -123.37    123.37 o
  24   4   2      160.42       73.78    135.54 o
  25   4   2        8.26      -45.13    190.21 o
   1   5   2      821.09     1099.63     16.51 o
   2   5   2    10225.70     9187.05     65.94 o
   3   5   2     1052.68     1050.93     22.36 o
   4   5   2     2049.35     2008.68     28.63 o
   5   5   2      642.53      672.59     20.69 o
   6   5   2    10377.19     9433.19     80.27 o
   7   5   2       13.76       37.87     13.16 o
   8   5   2    15812.53    16311.90    122.29 o
   9   5   2     1398.01     1382.74     31.96 o
  10   5   2     9342.24     8549.89     88.81 o
  11   5   2     2635.17     2927.36     73.82 o
  12   5   2    14156.11    14100.02    149.60 o
  13   5   2      436.42      520.27     40.24 o
  14   5   2     4053.51     4010.18    109.39 o
  15   5   2       40.19       -6.68     43.11 o
  16   5   2     3172.98     3295.95    111.92 o
  17   5   2      461.72      346.06     70.34 o
  18   5   2     1350.78     1498.14    125.93 o
  19   5   2      306.10      228.55     91.40 o
  20   5   2     6226.46     6586.74    316.74 o
  21   5   2     1274.26     1270.36    135.63 o
  22   5   2     1606.35     1551.97    202.85 o
  23   5   2      795.05      475.22    152.27 o
  24   5   2     2596.36     2332.14    235.57 o
  25   5   2      184.51      434.58    168.73 o
   0   6   2    10776.99    10131.71     88.83 o
   1   6   2     6856.83     7427.33     56.25 o
   2   6   2      197.24      237.93     15.08 o
   3   6   2    16944.11    17393.16    125.43 o
   4   6   2      108.81       59.13     12.83 o
   5   6   2    28175.17    30318.60    214.72 o
   6   6   2    11828.59    13151.25    109.07 o
   7   6   2     7608.82     8020.34     74.95 o
   8   6   2    12453.13    12680.61    106.06 o
   9   6   2     2149.85     2215.27     41.85 o
  10   6   2      145.49      109.19     21.36 o
  11   6   2     2646.97     2547.61     61.71 o
  12   6   2     1516.18     1381.42     57.08 o
  13   6   2     9052.38     9057.80    151.04 o
  14   6   2     3002.26     2923.62    102.04 o
  15   6   2     1150.69     1130.41     73.10 o
  16   6   2     3684.57     3740.04    340.28 o
  17   6   2      304.17      200.53     80.06 o
  18   6   2      259.68      224.89     86.44 o
  19   6   2     3530.55     3560.59    185.82 o
  20   6   2       14.10       65.36    112.68 o
  21   6   2     3286.52     3343.51    193.28 o
  22   6   2     2963.36     2795.24    237.61 o
  23   6   2      105.02      -60.25    290.51 o
  24   6   2      248.11      379.75    164.75 o
   1   7   2     7381.63     8455.84     59.90 o
   2   7   2       16.71       -0.66     10.31 o
   3   7   2        1.15        8.73     10.64 o
   4   7   2     3229.61     3849.14     45.12 o
   5   7   2      128.10      161.89     18.20 o
   6   7   2     1749.77     1953.65     39.93 o
   7   7   2      661.49      589.63     24.75 o
   8   7   2       63.18       22.49     16.67 o
   9   7   2     1019.28     1160.00     36.03 o
  10   7   2       33.99       46.11     24.82 o
  11   7   2      188.58      206.71     30.15 o
  12   7   2      892.49      853.69     51.04 o
  13   7   2      193.82      217.42     69.88 o
  14   7   2       25.27      -18.69     51.65 o
  15   7   2      246.90      144.70     73.22 o
  16   7   2      417.59      278.85     99.42 o
  17   7   2      234.10      265.97     89.04 o
  18   7   2      243.85      139.75    121.39 o
  19   7   2      361.89      327.28    100.62 o
  20   7   2       57.92       24.80     93.59 o
  21   7   2      105.88     -122.24    122.24 o
  22   7   2      175.80       76.58    136.89 o
  23   7   2      514.49      376.21    154.78 o
  24   7   2      484.76      635.09    179.84 o
   0   8   2    29061.76    26966.98    202.03 o
   1   8   2     3272.36     3757.47     35.20 o
   2   8   2       11.11        4.95     11.47 o
   3   8   2    23472.31    23737.85    160.09 o
   4   8   2     5430.78     5111.50     59.20 o
   5   8   2    17995.91    18614.19    140.93 o
   6   8   2     7866.77     7860.12     80.02 o
   7   8   2     1426.03     1628.44     39.03 o
   8   8   2    17750.54    16780.87    146.72 o
   9   8   2     2052.03     2121.23     63.10 o
  10   8   2       75.95       29.22     28.54 o
  11   8   2    24659.93    24126.29    278.07 o
  12   8   2     7127.30     6896.30    145.66 o
  13   8   2     7855.03     8042.08    183.56 o
  14   8   2     1057.55     1205.50     87.34 o
  15   8   2      187.14      133.92     73.16 o
  16   8   2     2458.08     2781.31    156.74 o
  17   8   2      254.64       90.26     82.84 o
  18   8   2     2989.40     2985.08    276.99 o
  19   8   2     2981.43     3111.20    180.45 o
  20   8   2       29.04      -46.35    124.39 o
  21   8   2     3356.25     3854.66    711.28 o
  22   8   2     6101.29     6788.82    343.81 o
  23   8   2       13.25      105.22    143.22 o
  24   8   2      837.60      844.26    308.95 o
   1   9   2       11.17        8.15     10.79 o
   2   9   2    12033.35    10688.22     82.85 o
   3   9   2     6422.08     7023.07     66.02 o
   4   9   2     1330.48     1453.34     30.19 o
   5   9   2      598.68      652.68     24.58 o
   6   9   2    32391.15    31682.54    234.31 o
   7   9   2     5925.32     5815.52     80.47 o
   8   9   2      188.70      210.26     31.54 o
   9   9   2      655.81      615.40     39.40 o
  10   9   2     6747.57     6537.86    126.71 o
  11   9   2      172.45      173.50     41.49 o
  12   9   2    10611.12    10451.55    215.28 o
  13   9   2       98.26      290.12     64.11 o
  14   9   2     2287.78     2403.18    143.55 o
  15   9   2       29.59      -67.60     68.76 o
  16   9   2     5512.11     5638.98    224.86 o
  17   9   2     1587.57     1380.33    129.28 o
  18   9   2      908.65      908.92    158.26 o
  19   9   2     1619.16     1592.66    196.45 o
  20   9   2     5722.28     5824.20    549.88 o
  21   9   2       19.18     -106.83    124.52 o
  22   9   2      233.60      404.60    157.17 o
  23   9   2      494.18      431.44    173.58 o
   0  10   2     2654.39     2480.95     43.40 o
   1  10   2      925.67     1183.66     29.28 o
   2  10   2      277.17      268.18     17.54 o
   3  10   2        7.84        6.71     17.60 o
   4  10   2    12415.85    12094.92    100.68 o
   5  10   2     7483.87     7614.82     80.46 o
   6  10   2       13.89       -7.48     23.73 o
   7  10   2      915.87      977.40     45.12 o
   8  10   2      559.93      528.14     39.06 o
   9  10   2     1524.12     1427.81     62.41 o
  10  10   2    14050.04    14046.65    223.40 o
  11  10   2     1994.74     1655.22     95.09 o
  12  10   2    22675.59    22686.20    368.56 o
  13  10   2     3629.15     3857.11    171.97 o
  14  10   2      904.38     1067.31    109.92 o
  15  10   2      170.05      125.45     82.71 o
  16  10   2     1974.94     1833.15    141.35 o
  17  10   2      379.89      293.06     99.47 o
  18  10   2     6459.49     6503.15    604.07 o
  19  10   2     2462.06     2422.73    225.79 o
  20  10   2      646.67      656.63    336.62 o
  21  10   2     2193.95     1895.83    223.17 o
  22  10   2       79.15       71.30    144.11 o
   1  11   2      112.11      114.63     16.47 o
   2  11   2     1152.81     1223.02     32.22 o
   3  11   2     1404.84     1525.67     38.51 o
   4  11   2      276.70      258.44     24.63 o
   5  11   2      229.88      208.89     29.06 o
   6  11   2      778.97      774.66     40.14 o
   7  11   2     2962.63     3110.98     73.32 o
   8  11   2      924.45      901.20     54.38 o
   9  11   2      159.22      115.38     39.03 o
  10  11   2      357.52      293.65     61.19 o
  11  11   2       62.78       49.34     54.87 o
  12  11   2     1261.39     1117.01    109.83 o
  13  11   2     2420.15     2120.34    138.53 o
  14  11   2      127.50       10.87     80.19 o
  15  11   2      259.14      225.09     90.35 o
  16  11   2       91.72       97.53    104.72 o
  17  11   2        6.78      -76.01     93.14 o
  18  11   2     1850.67     1888.86    209.81 o
  19  11   2      364.54      383.90    155.18 o
  20  11   2      455.01      438.50    381.58 o
  21  11   2        3.37        3.23    152.43 o
  22  11   2        3.12      166.36    158.80 o
   0  12   2     1055.96      999.61     43.31 o
   1  12   2      215.64      142.09     21.35 o
   2  12   2      204.98      296.30     24.81 o
   3  12   2     2151.90     1982.56     49.87 o
   4  12   2     4405.51     4494.87     93.16 o
   5  12   2     1162.11     1152.28     52.84 o
   6  12   2     1034.99      910.84     46.40 o
   7  12   2      957.21     1075.54     59.01 o
   8  12   2     1583.68     1682.63     85.07 o
   9  12   2      377.88      290.78     54.13 o
  10  12   2     1158.08     1110.82    140.77 o
  11  12   2      309.09      187.35     64.82 o
  12  12   2     2135.00     1978.03    137.13 o
  13  12   2     4001.23     3892.32    183.36 o
  14  12   2     2089.18     2283.08    153.68 o
  15  12   2      185.41      308.33     99.64 o
  16  12   2       65.88      112.05     93.27 o
  17  12   2      679.22      760.04    163.79 o
  18  12   2     1556.41     2063.48    217.64 o
  19  12   2      757.35     1058.00    188.04 o
  20  12   2       66.74      113.45    158.80 o
  21  12   2      646.77      445.88    178.25 o
   1  13   2       53.64       -4.57     26.95 o
   2  13   2     7025.76     6676.25    127.88 o
   3  13   2     1874.70     1891.66     56.41 o
   4  13   2       94.74       30.30     30.12 o
   5  13   2      114.73       43.08     33.08 o
   6  13   2     2942.54     2985.95     81.24 o
   7  13   2     2790.13     2498.17    147.86 o
   8  13   2     4590.74     4707.85    120.09 o
   9  13   2       80.90      114.76     51.19 o
  10  13   2     3048.56     2937.43    210.99 o
  11  13   2      747.15      821.44    106.13 o
  12  13   2     6748.29     6522.50    374.43 o
  13  13   2      163.37      301.05     92.64 o
  14  13   2     4872.80     5058.15    214.60 o
  15  13   2      685.40      729.02    116.87 o
  16  13   2     2471.37     2998.00    726.26 o
  17  13   2      273.99      275.44    149.96 o
  18  13   2      110.40       64.56    140.21 o
  19  13   2       15.85     -143.22    143.22 o
  20  13   2     2811.57     3171.59    367.74 o
   0  14   2    15194.30    14912.25    243.87 o
   1  14   2     5446.52     5123.34    105.62 o
   2  14   2      706.42      711.33     49.60 o
   3  14   2     2273.75     2086.81     71.43 o
   4  14   2    13144.58    12527.04    163.83 o
   5  14   2       39.33       72.30     44.65 o
   6  14   2       28.13       29.08     44.98 o
   7  14   2     2322.43     2335.70    115.50 o
   8  14   2     6188.01     6001.69    129.13 o
   9  14   2     1633.07     1828.67     91.11 o
  10  14   2     2250.41     2264.07    128.69 o
  11  14   2        5.10      -60.78     67.99 o
  12  14   2     7045.10     6456.02    291.36 o
  13  14   2      267.88      358.18    112.84 o
  14  14   2     2218.19     2280.38    162.09 o
  15  14   2     6935.84     6885.91    311.18 o
  16  14   2     2506.39     2570.80    228.95 o
  17  14   2      754.69     1230.38    197.19 o
  18  14   2     3011.56     3133.04    261.63 o
  19  14   2      515.18      450.90    165.69 o
   1  15   2       99.90       86.31     47.00 o
   2  15   2     4555.23     4386.34    120.01 o
   3  15   2     1111.09     1072.87     82.34 o
   4  15   2     1804.02     1908.62     91.95 o
   5  15   2      291.07      243.62     51.97 o
   6  15   2     6038.89     5869.20    142.42 o
   7  15   2      112.90      130.24     56.60 o
   8  15   2      377.68      325.26     65.13 o
   9  15   2     1436.07     1378.08     96.77 o
  10  15   2     1193.32     1522.27    100.78 o
  11  15   2        6.05       82.40     65.69 o
  12  15   2       91.10      -28.03     78.19 o
  13  15   2     2725.41     2518.38    147.51 o
  14  15   2     2129.10     2156.16    210.01 o
  15  15   2       16.89       32.05    133.21 o
  16  15   2      282.70      168.53    154.01 o
  17  15   2       23.25      -50.47    207.50 o
  18  15   2      971.06     1229.14    203.71 o
   0  16   2        8.73      -58.79     71.45 o
   1  16   2     4849.48     4815.50    252.18 o
   2  16   2     1301.73     1496.05    110.71 o
   3  16   2     2168.45     1913.05    120.88 o
   4  16   2     3324.57     3384.00    151.68 o
   5  16   2      152.70      103.66     72.61 o
   6  16   2      500.25      324.40     75.92 o
   7  16   2     6006.58     6102.67    175.94 o
   8  16   2        3.07      -62.04     77.87 o
   9  16   2     2033.47     2189.89    134.74 o
  10  16   2      583.54      591.78     95.46 o
  11  16   2      210.80       81.46     82.85 o
  12  16   2     3017.44     3348.41    223.30 o
  13  16   2        0.11       25.27    106.38 o
  14  16   2       60.30       25.12    118.41 o
  15  16   2     2477.22     2386.31    191.37 o
  16  16   2      128.24       -1.02    123.66 o
   1  17   2       27.24      -70.95     70.95 o
   2  17   2     8165.02     8795.64    229.79 o
   3  17   2     2907.10     2890.29    146.36 o
   4  17   2       17.75       64.65     73.27 o
   5  17   2      130.70       29.21     76.25 o
   6  17   2     7955.82     7732.44    232.62 o
   7  17   2       41.06      -72.38     92.17 o
   8  17   2      167.35       95.06     85.29 o
   9  17   2       44.72      108.58     85.62 o
  10  17   2     2120.75     2450.34    149.06 o
  11  17   2       78.43        2.33     89.34 o
  12  17   2     1648.11     1549.06    140.35 o
  13  17   2     1679.92     1861.09    166.30 o
  14  17   2      932.42      917.63    149.43 o
  15  17   2        5.79      -87.11    113.76 o
   0  18   2    14296.30    14085.63    432.79 o
   1  18   2      171.33      190.15     85.76 o
   2  18   2      346.96      551.01     97.65 o
   3  18   2      457.49      364.80    100.50 o
   4  18   2     4270.59     3935.96    175.97 o
   5  18   2       83.61       29.84     83.00 o
   6  18   2      190.03      251.00    103.78 o
   7  18   2     1086.58     1075.56    151.89 o
   8  18   2     2782.70     2555.65    210.01 o
   9  18   2     1472.40     1204.96    147.28 o
  10  18   2       88.25      240.54    111.85 o
  11  18   2       89.26       89.41     98.30 o
  12  18   2      491.64      475.29    131.88 o
  13  18   2      195.78       62.19    123.22 o
   1  19   2     1555.61     1406.53    124.27 o
   2  19   2     1259.13     1095.81    119.16 o
   3  19   2       21.05      134.49     89.37 o
   4  19   2      138.94      173.13     92.21 o
   5  19   2       13.31       78.82    106.27 o
   6  19   2       97.01      236.24    124.16 o
   7  19   2      249.62      171.77    113.77 o
   8  19   2     1457.19     1206.35    150.57 o
   9  19   2        8.42        3.70    112.38 o
  10  19   2      791.40      948.92    143.61 o
  11  19   2      184.50      467.62    161.47 o
   0  20   2      131.19      179.42    134.31 o
   1  20   2      376.91      236.86    100.02 o
   2  20   2       36.05       48.03     92.35 o
   3  20   2      108.92      238.80     97.06 o
   4  20   2       21.25      -44.17    102.45 o
   5  20   2      820.71      927.60    144.52 o
   6  20   2       48.55        9.05    112.81 o
   7  20   2     2246.64     2444.79    192.15 o
   8  20   2      417.13      595.04    153.84 o
   1  21   2      369.07      543.17    112.04 o
   1   1   3    11931.47    11795.72     97.58 o
   2   1   3    22252.91    22956.12    140.32 o
   3   1   3     1045.35     1273.68     15.68 o
   4   1   3    37504.84    40667.55    247.53 o
   5   1   3    27280.63    26281.64    167.10 o
   6   1   3       19.24       23.84      8.24 o
   7   1   3     5983.09     6064.96     55.88 o
   8   1   3       13.17       21.37     10.50 o
   9   1   3     7518.58     6808.19     65.54 o
  10   1   3      864.05     1069.71     33.04 o
  11   1   3       84.63       77.78     16.60 o
  12   1   3      101.46      137.12     23.05 o
  13   1   3     7914.88     7719.00     97.08 o
  14   1   3     3067.69     3238.21     64.69 o
  15   1   3       35.49      -13.90     34.28 o
  16   1   3     2675.45     2830.09     88.27 o
  17   1   3     6846.94     6556.01    153.36 o
  18   1   3     2021.15     2065.62     92.87 o
  19   1   3       37.11       56.29     55.00 o
  20   1   3      415.01      450.76     66.88 o
  21   1   3      431.16      385.72     70.38 o
  22   1   3     1889.01     2016.76    108.35 o
  23   1   3       36.58       -6.08     84.83 o
  24   1   3      419.60      626.15    107.79 o
  25   1   3      118.98       96.89    101.28 o
   0   2   3      669.90      644.92     14.50 o
   1   2   3     4648.13     4795.46     39.76 o
   2   2   3     2749.51     2804.26     25.69 o
   3   2   3     3283.04     3592.14     31.05 o
   4   2   3     1976.91     1938.05     23.07 o
   5   2   3     6561.91     7425.34     60.09 o
   6   2   3      222.53      225.80     12.52 o
   7   2   3    78213.63    78861.63    451.71 o
   8   2   3     9662.31    10502.27     87.04 o
   9   2   3     8001.94     7789.21     76.00 o
  10   2   3     1159.16     1053.91     28.65 o
  11   2   3    18127.91    17406.06    137.04 o
  12   2   3     1834.36     1698.26     46.24 o
  13   2   3      846.53      786.51     48.59 o
  14   2   3     4711.23     4718.01     91.98 o
  15   2   3    26950.83    26427.62    303.75 o
  16   2   3      331.85      311.87     44.51 o
  17   2   3       88.01      108.83     42.74 o
  18   2   3      283.35      272.07     55.16 o
  19   2   3     4240.74     4476.31    182.16 o
  20   2   3      540.65      502.92     69.54 o
  21   2   3     5880.29     5840.60    192.87 o
  22   2   3       89.58       84.19     84.53 o
  23   2   3     5921.20     5861.98    201.98 o
  24   2   3      102.78      129.93     96.91 o
  25   2   3     1513.52     1330.34    162.56 o
   1   3   3    57387.93    58359.05    359.60 o
   2   3   3    20587.40    21224.38    150.44 o
   3   3   3     6653.34     6394.81     57.49 o
   4   3   3      105.97      149.97      9.69 o
   5   3   3    60211.13    60457.86    408.68 o
   6   3   3    18142.42    17620.15    129.89 o
   7   3   3      117.02       64.61      8.62 o
   8   3   3        4.29       -8.89      8.92 o
   9   3   3    15196.23    14384.45    122.14 o
  10   3   3    10251.46    10062.79     89.50 o
  11   3   3     3762.74     4290.57     59.47 o
  12   3   3     1106.31     1077.55     38.91 o
  13   3   3     5748.89     5311.32     78.99 o
  14   3   3    11873.30    11682.70    130.70 o
  15   3   3      155.17      171.58     39.32 o
  16   3   3     2302.07     2315.50    102.56 o
  17   3   3     5264.50     5842.28    223.63 o
  18   3   3     7859.72     7802.49    286.86 o
  19   3   3     1265.34     1338.26    105.72 o
  20   3   3       85.11        5.55     68.63 o
  21   3   3     2514.57     2649.25    147.22 o
  22   3   3     1599.60     1486.43    155.08 o
  23   3   3     2096.31     2148.27    147.14 o
  24   3   3      706.25      858.67    134.93 o
  25   3   3     1223.38     1462.68    207.05 o
   0   4   3     1010.73     1031.61     23.01 o
   1   4   3    25104.62    26390.06    161.56 o
   2   4   3     1870.27     1873.20     26.54 o
   3   4   3    16897.51    15908.04    125.87 o
   4   4   3     1072.99     1279.54     28.23 o
   5   4   3    22991.57    24074.66    182.96 o
   6   4   3     1611.63     1785.78     31.28 o
   7   4   3       58.59       55.27     11.06 o
   8   4   3       60.41       83.80     11.72 o
   9   4   3      884.91      903.56     27.93 o
  10   4   3     1224.14     1376.01     33.22 o
  11   4   3    21827.85    21503.75    192.20 o
  12   4   3      594.31      513.04     37.04 o
  13   4   3      912.43      875.55     45.88 o
  14   4   3       11.74      -27.32     27.32 o
  15   4   3      717.71      774.31     62.12 o
  16   4   3       67.76       18.61     55.68 o
  17   4   3       19.84      101.57     60.28 o
  18   4   3      958.56      938.63     92.30 o
  19   4   3     4235.81     4501.03    168.69 o
  20   4   3      478.96      431.12     87.72 o
  21   4   3      507.77      385.30    145.02 o
  22   4   3       33.86       38.62     95.60 o
  23   4   3       24.46       73.50    105.92 o
  24   4   3       32.24     -173.44    190.21 o
  25   4   3     2719.91     3181.31    273.83 o
   1   5   3       69.08       46.15      7.27 o
   2   5   3    52612.98    54035.56    321.01 o
   3   5   3      859.16      867.72     20.88 o
   4   5   3    14958.33    17156.96    119.43 o
   5   5   3     2451.61     2657.87     45.67 o
   6   5   3     6132.13     5994.10     59.09 o
   7   5   3     2299.95     2488.49     40.10 o
   8   5   3     5300.49     5906.18     59.40 o
   9   5   3     4633.49     4380.92     53.40 o
  10   5   3    14841.87    15478.97    136.59 o
  11   5   3      147.45      166.37     26.93 o
  12   5   3      813.96      693.07     39.01 o
  13   5   3      119.05      117.02     29.58 o
  14   5   3     1087.47     1191.76     62.68 o
  15   5   3      299.86      335.93     64.23 o
  16   5   3      362.60      394.08     68.35 o
  17   5   3       38.37      117.93     62.62 o
  18   5   3     5941.64     5827.57    178.48 o
  19   5   3      278.60      349.17     92.55 o
  20   5   3     2361.18     2337.23    160.51 o
  21   5   3      231.56      140.01    100.93 o
  22   5   3     3254.28     3541.41    204.98 o
  23   5   3      867.48     1139.27    188.78 o
  24   5   3       43.43      145.15    140.68 o
  25   5   3       71.25       68.92    157.27 o
   0   6   3    11249.94    11629.92    104.62 o
   1   6   3      441.86      371.94     12.50 o
   2   6   3      987.50     1021.12     24.95 o
   3   6   3    32794.11    31535.43    199.22 o
   4   6   3      427.45      296.23     20.84 o
   5   6   3    13363.68    13041.19     98.60 o
   6   6   3     1090.80     1252.51     26.99 o
   7   6   3     2618.18     2495.70     37.24 o
   8   6   3     2156.14     2111.41     38.00 o
   9   6   3       10.33      217.98     19.67 o
  10   6   3      687.86      696.72     40.50 o
  11   6   3    19645.54    19334.29    200.62 o
  12   6   3      248.15      496.23     35.63 o
  13   6   3     3375.12     3234.24     79.06 o
  14   6   3     3541.21     3595.57    128.68 o
  15   6   3     4671.39     4568.11    146.86 o
  16   6   3     4604.07     4230.62    147.87 o
  17   6   3    10320.71    10327.74    278.01 o
  18   6   3      430.92      357.06     91.74 o
  19   6   3    12276.45    12322.89    319.20 o
  20   6   3       94.04       63.82     91.80 o
  21   6   3      441.75      515.26    115.70 o
  22   6   3      101.95       28.82     99.51 o
  23   6   3      250.19       76.95    135.25 o
  24   6   3       17.39      320.20    180.99 o
   1   7   3    11765.92    10564.56     72.63 o
   2   7   3     6831.99     7390.77     65.83 o
   3   7   3    12919.96    12436.89    100.42 o
   4   7   3      549.67      712.29     24.41 o
   5   7   3    56553.77    58275.07    378.54 o
   6   7   3     6374.09     7202.81     70.99 o
   7   7   3     3315.68     3245.80     47.81 o
   8   7   3     7897.83     8779.23     86.13 o
   9   7   3    44578.06    43197.61    348.90 o
  10   7   3       99.94       51.69     24.93 o
  11   7   3       11.83       17.82     24.76 o
  12   7   3      461.13      589.05     39.98 o
  13   7   3    21208.40    20308.81    256.90 o
  14   7   3     1473.28     1417.83    114.64 o
  15   7   3      321.45      268.24     79.34 o
  16   7   3      449.27      468.55     89.81 o
  17   7   3     5368.59     5212.18    401.42 o
  18   7   3       88.79      134.01     88.53 o
  19   7   3      700.80      687.88    110.57 o
  20   7   3      507.21      456.60    113.32 o
  21   7   3     3200.77     3684.30    206.51 o
  22   7   3      349.26      373.51    159.09 o
  23   7   3      395.94      309.87    261.69 o
  24   7   3       98.75      116.10    155.53 o
   0   8   3      784.12      838.87     28.37 o
   1   8   3    21643.54    21807.15    134.07 o
   2   8   3      450.10      528.42     19.36 o
   3   8   3     1600.18     1423.75     32.64 o
   4   8   3     2711.11     3130.32     42.02 o
   5   8   3      815.81     1085.66     30.32 o
   6   8   3      666.07      698.25     27.18 o
   7   8   3     7981.89     7609.59     93.72 o
   8   8   3       15.78       -1.92     21.38 o
   9   8   3       21.59       19.39     24.35 o
  10   8   3       36.96       50.06     26.47 o
  11   8   3     6369.06     6667.53    104.74 o
  12   8   3     3596.66     3563.76    112.39 o
  13   8   3     5502.87     5825.98    192.17 o
  14   8   3      289.33      333.25    107.31 o
  15   8   3     8169.74     8425.73    240.64 o
  16   8   3      149.13      173.60     83.71 o
  17   8   3      119.10      124.39     98.88 o
  18   8   3     2422.51     2336.13    158.98 o
  19   8   3     5210.91     5226.11    336.55 o
  20   8   3      402.61      351.32    109.67 o
  21   8   3       48.40      117.88    139.49 o
  22   8   3      792.47      266.45    150.74 o
  23   8   3     1958.12     2490.45    388.49 o
   1   9   3     2097.37     2187.28     31.34 o
   2   9   3     1570.70     1486.77     43.03 o
   3   9   3      294.58      260.20     19.10 o
   4   9   3       46.66       61.98     16.88 o
   5   9   3     3557.63     3786.50     52.66 o
   6   9   3     3522.98     3722.75     59.26 o
   7   9   3      594.05      586.78     34.28 o
   8   9   3      857.37     1053.84     44.18 o
   9   9   3     2932.68     3730.71     76.56 o
  10   9   3    11337.56    11229.16    143.43 o
  11   9   3      292.70      265.31     45.59 o
  12   9   3     6011.15     5714.93    228.62 o
  13   9   3       35.63       66.97     67.25 o
  14   9   3     1003.83      968.96    111.00 o
  15   9   3       50.66       31.98     77.65 o
  16   9   3     1261.73     1167.69    119.76 o
  17   9   3     1582.19     1404.42    128.22 o
  18   9   3      785.49      887.38    158.62 o
  19   9   3      317.04      438.20    110.60 o
  20   9   3        9.27     -105.23    132.02 o
  21   9   3       27.33      -65.30    135.90 o
  22   9   3      797.16      633.40    176.88 o
  23   9   3        3.84       67.79    147.48 o
   0  10   3       41.50       62.18     19.47 o
   1  10   3       88.24       42.68     13.80 o
   2  10   3     1586.93     1782.97     35.47 o
   3  10   3     6829.30     6434.58     79.65 o
   4  10   3        9.59       59.63     19.12 o
   5  10   3     8670.30     8668.39     94.64 o
   6  10   3       50.45       48.11     24.78 o
   7  10   3     2003.08     1986.95     63.60 o
   8  10   3      217.72      233.98     33.83 o
   9  10   3      223.83       78.35     32.24 o
  10  10   3      489.64      427.20     46.80 o
  11  10   3    24689.47    24480.98    317.59 o
  12  10   3       31.66       56.10     69.40 o
  13  10   3      367.79      564.25     94.14 o
  14  10   3     1001.77     1034.75    111.10 o
  15  10   3     2012.30     1768.47    136.05 o
  16  10   3      494.52      312.12    116.09 o
  17  10   3      963.36     1076.53    130.20 o
  18  10   3     1588.36     1726.77    151.94 o
  19  10   3     6141.00     6173.99    251.59 o
  20  10   3       16.60      -64.75    133.25 o
  21  10   3       93.08      -48.03    141.01 o
  22  10   3      222.31      202.53    269.75 o
   1  11   3    12849.47    12526.21    100.15 o
   2  11   3     7089.62     6691.55     71.70 o
   3  11   3     6982.09     6903.63     77.76 o
   4  11   3      544.48      559.34     32.03 o
   5  11   3     8792.89     8463.96    100.54 o
   6  11   3     3680.20     3669.35     70.10 o
   7  11   3     2772.27     2523.06     64.06 o
   8  11   3     3294.03     3207.70     77.63 o
   9  11   3    25332.72    25367.56    296.57 o
  10  11   3    10839.57    10860.92    200.67 o
  11  11   3       90.68       56.94     58.99 o
  12  11   3     1494.78     1355.89    115.99 o
  13  11   3     7895.50     7911.65    247.53 o
  14  11   3     5719.49     5867.38    207.98 o
  15  11   3      572.49      505.17    102.18 o
  16  11   3       18.74       59.12     91.85 o
  17  11   3     2618.54     2813.90    175.75 o
  18  11   3     2012.94     2037.70    273.45 o
  19  11   3      515.09      756.97    190.21 o
  20  11   3      417.88      401.93    159.74 o
  21  11   3     1211.46     1373.13    206.11 o
  22  11   3     1678.89     1431.45    211.12 o
   0  12   3     3142.30     3365.28     76.95 o
   1  12   3     7207.50     6510.14     77.37 o
   2  12   3      676.54      629.98     32.53 o
   3  12   3     2417.52     2568.80     58.01 o
   4  12   3     1045.16     1226.52     46.82 o
   5  12   3      459.45      506.56     36.63 o
   6  12   3      589.99      573.54     39.25 o
   7  12   3     6842.10     7079.85    133.22 o
   8  12   3     1407.09     1528.05     61.15 o
   9  12   3     3090.45     2960.14    109.95 o
  10  12   3      908.50      841.38     86.03 o
  11  12   3      115.07       96.85     77.78 o
  12  12   3     1781.61     1991.07    135.22 o
  13  12   3     1539.74     1543.41    156.82 o
  14  12   3     1618.54     1805.72    143.07 o
  15  12   3    13742.33    14713.16    357.20 o
  16  12   3     3949.84     3830.70    208.96 o
  17  12   3     1138.04     1180.78    134.59 o
  18  12   3       83.89      111.30    146.70 o
  19  12   3       78.83       98.32    184.45 o
  20  12   3       80.90       23.38    150.96 o
  21  12   3     6366.07     5819.33    500.31 o
   1  13   3      696.36      700.28     35.89 o
   2  13   3     3077.09     2925.54     67.39 o
   3  13   3      363.13      344.62     34.04 o
   4  13   3        3.12       19.15     28.64 o
   5  13   3      436.51      415.89     46.80 o
   6  13   3       70.17      132.75     36.44 o
   7  13   3       73.24       51.57     36.86 o
   8  13   3      190.49      272.57     50.04 o
   9  13   3     1357.75     1276.29     95.03 o
  10  13   3     2004.55     1991.89    104.07 o
  11  13   3        1.89      -34.21     78.55 o
  12  13   3        8.41       18.01     83.59 o
  13  13   3      570.26      748.60    109.59 o
  14  13   3     1278.02     1250.92    130.12 o
  15  13   3      111.81       66.95     94.80 o
  16  13   3        5.76      -97.21     97.21 o
  17  13   3      374.78      200.91    145.36 o
  18  13   3     2033.45     2288.00    405.79 o
  19  13   3      219.34      306.74    159.67 o
  20  13   3        4.43      123.66    159.19 o
   0  14   3     5877.32     6144.84    145.61 o
   1  14   3     6420.03     6292.67     94.51 o
   2  14   3     1278.13     1280.65     53.76 o
   3  14   3     2422.76     2163.46     68.98 o
   4  14   3      125.51      168.48     39.90 o
   5  14   3      364.16      395.14     44.53 o
   6  14   3      134.47       69.56     49.56 o
   7  14   3     3242.77     3126.19    101.67 o
   8  14   3       14.32      -15.04     45.59 o
   9  14   3      806.59      869.21     72.43 o
  10  14   3      525.95      454.78     72.09 o
  11  14   3      733.97      799.23     83.49 o
  12  14   3      617.94      692.58     93.48 o
  13  14   3     1082.04     1030.51    146.71 o
  14  14   3      122.93       16.43     95.61 o
  15  14   3     1270.93     1095.33    135.50 o
  16  14   3      708.88      552.19    163.03 o
  17  14   3       12.02       38.75    144.99 o
  18  14   3      752.03      702.60    169.55 o
  19  14   3      120.74       58.15    154.65 o
   1  15   3     5856.82     5709.11    107.91 o
   2  15   3       58.82       47.27     42.06 o
   3  15   3     7731.59     7397.85    131.30 o
   4  15   3        0.79      -39.24     39.24 o
   5  15   3     5008.79     4804.67    117.83 o
   6  15   3       31.92       64.48     52.80 o
   7  15   3     2211.45     2129.15     98.94 o
   8  15   3      696.80      797.89     91.04 o
   9  15   3     3328.83     3563.64    139.08 o
  10  15   3      107.84      183.89     68.33 o
  11  15   3       24.07      -15.61     64.99 o
  12  15   3       57.00       54.18     70.16 o
  13  15   3     5247.79     5670.35    206.47 o
  14  15   3     1320.19     1175.86    120.70 o
  15  15   3      290.98      331.10    101.41 o
  16  15   3      450.77      372.70    157.74 o
  17  15   3     1378.91     1668.21    220.09 o
  18  15   3       40.68      -37.90    154.47 o
   0  16   3      157.57      152.11     84.79 o
   1  16   3     4840.81     4863.26    147.77 o
   2  16   3     1419.11     1329.08     82.85 o
   3  16   3     2162.02     2041.39    121.72 o
   4  16   3       21.11       27.99     71.22 o
   5  16   3      516.87      457.80     74.43 o
   6  16   3        3.40      -53.52     54.39 o
   7  16   3     4538.74     4578.88    192.05 o
   8  16   3      279.21      107.41     69.82 o
   9  16   3      203.55      232.50     81.87 o
  10  16   3      521.07      632.71     93.41 o
  11  16   3     8454.13     7838.00    197.27 o
  12  16   3      227.88      163.24     91.00 o
  13  16   3      240.62      523.57    104.18 o
  14  16   3      524.50      692.87    109.63 o
  15  16   3     3510.05     3723.41    225.15 o
  16  16   3      116.92       83.42    142.28 o
   1  17   3     1013.33     1125.40    200.00 o
   2  17   3     1812.68     1764.94    128.45 o
   3  17   3      324.05      342.36     86.86 o
   4  17   3      124.41      201.24     97.84 o
   5  17   3     3136.53     3187.88    204.00 o
   6  17   3     3759.33     3330.16    188.87 o
   7  17   3       21.83       56.19    104.14 o
   8  17   3      145.10      159.15     86.05 o
   9  17   3       69.07      152.49    102.83 o
  10  17   3      905.89     1010.98    117.67 o
  11  17   3       35.05       43.84    105.04 o
  12  17   3       96.64       71.35    150.56 o
  13  17   3     1281.75     1502.61    136.23 o
  14  17   3      647.99      688.09    192.68 o
  15  17   3       14.62      221.76    158.58 o
   0  18   3      231.88      360.38    133.21 o
   1  18   3     1434.14     1335.15    117.75 o
   2  18   3        4.43      -25.33     80.20 o
   3  18   3       58.73       82.13     83.84 o
   4  18   3      219.97      140.64     86.64 o
   5  18   3      341.82      204.05    142.65 o
   6  18   3        0.18      151.82    103.04 o
   7  18   3       12.44      116.70    104.24 o
   8  18   3        0.40      -50.67     99.94 o
   9  18   3       15.43      -37.01    104.48 o
  10  18   3      680.25      682.98    112.27 o
  11  18   3      532.11      314.97    106.23 o
  12  18   3      424.45      406.12    109.08 o
  13  18   3      136.86      -97.14    117.55 o
   1  19   3      828.00      830.31    112.73 o
   2  19   3     3097.63     2860.89    211.98 o
   3  19   3     1179.25     1087.42    168.39 o
   4  19   3       64.49      167.84    108.16 o
   5  19   3      686.05      568.85    125.00 o
   6  19   3     1940.84     1949.47    171.27 o
   7  19   3        4.78       27.61    105.21 o
   8  19   3        3.11       16.64    109.06 o
   9  19   3     1621.49     2121.75    208.54 o
  10  19   3     1780.26     1999.27    184.69 o
   0  20   3     2739.86     2977.16    242.65 o
   1  20   3       45.42      109.08     96.08 o
   2  20   3      247.83      154.41     98.74 o
   3  20   3     6033.48     6259.49    256.53 o
   4  20   3      614.42      593.87    274.20 o
   5  20   3     4480.85     4492.42    237.91 o
   6  20   3      201.88       26.43    109.41 o
   7  20   3      227.48      157.74    122.27 o
   0   0   4     7895.64     8366.60    145.91 o
   1   0   4     1116.18     1164.40     35.87 o
   2   0   4    57244.91    60212.93    646.13 o
   3   0   4    39518.02    41057.13    374.22 o
   4   0   4   148130.50   150732.30   1440.26 o
   5   0   4     4717.59     4136.05     62.92 o
   6   0   4      375.12      230.40     16.28 o
   7   0   4      244.84      220.56     17.68 o
   8   0   4    19942.33    21942.66    201.72 o
   9   0   4       67.17       96.10     19.77 o
  10   0   4     6205.12     5697.30     83.14 o
  11   0   4    15311.39    14749.03    249.18 o
  12   0   4     7299.33     6694.52    235.08 o
  13   0   4     5826.24     5786.09    124.09 o
  14   0   4     5552.81     5430.85    164.27 o
  15   0   4      195.43      185.15     47.40 o
  16   0   4      674.07      751.10     86.91 o
  17   0   4     8785.42     9135.38    241.11 o
  18   0   4    11376.84    11493.79    284.62 o
  19   0   4    18713.54    18356.43    650.86 o
  20   0   4      991.25     1037.21    118.61 o
  21   0   4     1980.33     2088.94    237.50 o
  22   0   4     1322.40     1443.93    138.50 o
  23   0   4      117.66      -52.86    158.10 o
  24   0   4        8.38      -81.49    117.78 o
  25   0   4      600.93      362.94    145.09 o
   1   1   4     1596.18     1751.87     28.54 o
   2   1   4    33510.98    34987.34    234.02 o
   3   1   4      131.90      198.61      8.26 o
   4   1   4    38701.49    40770.94    266.45 o
   5   1   4    19350.91    19943.86    131.32 o
   6   1   4    22628.25    22391.29    160.18 o
   7   1   4     1983.51     2103.03     26.77 o
   8   1   4     6121.80     6384.73     54.97 o
   9   1   4      334.95      462.54     17.83 o
  10   1   4     3818.87     3767.71     50.16 o
  11   1   4     2620.94     2940.66     48.97 o
  12   1   4    10377.35    10220.67    112.85 o
  13   1   4     5119.32     5185.56     79.25 o
  14   1   4     2010.84     1893.51     54.23 o
  15   1   4      294.40      324.89     36.03 o
  16   1   4     6871.51     6476.87    138.43 o
  17   1   4     2991.60     3268.80    108.56 o
  18   1   4      750.92      801.39     69.44 o
  19   1   4       21.49      121.93     57.27 o
  20   1   4      316.29      452.46     67.99 o
  21   1   4      619.36      565.33     77.12 o
  22   1   4      437.75      356.66     81.63 o
  23   1   4       32.45       -9.96     72.83 o
  24   1   4     3140.00     3177.45    197.67 o
  25   1   4       22.48      -16.22     97.48 o
   0   2   4    11708.98    11616.25    112.70 o
   1   2   4    65540.98    68382.51    430.21 o
   2   2   4     3331.45     3529.96     32.70 o
   3   2   4    61360.57    64274.30    397.87 o
   4   2   4     6554.33     6523.44     54.20 o
   5   2   4    30842.98    31826.95    195.01 o
   6   2   4      369.47      358.75     13.62 o
   7   2   4     1649.13     1565.45     27.09 o
   8   2   4     4151.75     3648.05     40.81 o
   9   2   4     2665.44     2648.16     35.23 o
  10   2   4      522.21      589.10     20.84 o
  11   2   4      284.52      388.51     23.62 o
  12   2   4      227.90      165.17     26.07 o
  13   2   4     6646.30     6525.86     88.43 o
  14   2   4      216.19      213.69     29.01 o
  15   2   4      921.60      799.19     43.64 o
  16   2   4     4716.98     4631.03    157.89 o
  17   2   4     2584.32     2446.41     96.46 o
  18   2   4      487.44      493.08     70.58 o
  19   2   4      461.62      448.35     64.79 o
  20   2   4        3.64      -62.03     62.03 o
  21   2   4      251.14      326.61     76.11 o
  22   2   4       10.64       21.67     80.85 o
  23   2   4      167.00       52.70     92.17 o
  24   2   4      823.07      793.65    116.38 o
  25   2   4       10.78      -94.23     94.23 o
   1   3   4     4937.49     5658.20     46.81 o
   2   3   4    60994.36    64686.45    414.24 o
   3   3   4     3492.68     4009.09     36.00 o
   4   3   4      560.80      576.90     14.50 o
   5   3   4      848.84      998.24     19.54 o
   6   3   4     1932.26     1651.69     25.48 o
   7   3   4     1374.58     1405.15     24.58 o
   8   3   4    21182.38    22784.23    148.21 o
   9   3   4     7884.35     8342.59     89.76 o
  10   3   4     1021.70     1015.98     34.26 o
  11   3   4      100.17      128.85     21.79 o
  12   3   4     3679.82     3564.47     62.62 o
  13   3   4      477.64      413.45     31.42 o
  14   3   4      943.90      972.63     42.09 o
  15   3   4     1570.40     1581.93     68.82 o
  16   3   4      639.83      790.25     62.36 o
  17   3   4     1709.07     1825.14     96.95 o
  18   3   4      782.34      825.01     80.03 o
  19   3   4     1250.96     1202.71    105.92 o
  20   3   4     2873.94     3024.23    151.60 o
  21   3   4      304.80      262.93     92.85 o
  22   3   4      549.92      505.34    100.01 o
  23   3   4        1.49       29.31     90.52 o
  24   3   4      305.75      376.65    108.24 o
  25   3   4        2.86      108.21    118.64 o
   0   4   4    98861.78    97575.39    815.18 o
   1   4   4     6077.23     6651.06     81.26 o
   2   4   4     4836.23     4902.12     52.89 o
   3   4   4    12265.70    12853.43     97.84 o
   4   4   4    14597.49    13414.30     95.44 o
   5   4   4      117.81      125.25     11.22 o
   6   4   4       65.83      125.28     11.80 o
   7   4   4     1913.05     2510.22     33.20 o
   8   4   4    65106.36    63818.63    385.17 o
   9   4   4     1418.91     1775.39     41.26 o
  10   4   4     7522.73     7545.33     82.22 o
  11   4   4       32.93       37.73     20.34 o
  12   4   4    17258.52    16924.81    163.61 o
  13   4   4     1336.46     1251.89     46.58 o
  14   4   4    16971.18    16255.67    183.54 o
  15   4   4    12685.95    12515.87    220.23 o
  16   4   4    12139.93    11676.19    242.70 o
  17   4   4        2.16      -18.63     58.86 o
  18   4   4      764.09      709.40     87.51 o
  19   4   4     1015.40     1047.25    101.42 o
  20   4   4     4474.21     4628.47    333.45 o
  21   4   4     1270.40     1380.12    119.92 o
  22   4   4     1724.79     1759.26    133.79 o
  23   4   4       57.30       37.00    103.82 o
  24   4   4       12.57      126.99    111.38 o
  25   4   4      235.07      270.51    169.18 o
   1   5   4     7165.93     7325.04     57.03 o
   2   5   4    31895.64    31051.68    205.31 o
   3   5   4    12304.15    12951.96    101.46 o
   4   5   4     5544.71     6541.29     59.64 o
   5   5   4      501.98      492.51     18.02 o
   6   5   4     7507.87     6661.64     60.18 o
   7   5   4      240.70      305.34     16.69 o
   8   5   4    24095.58    24688.39    171.10 o
   9   5   4     6771.54     6616.38     68.03 o
  10   5   4    25504.76    25144.49    230.84 o
  11   5   4     2133.03     2279.94     57.24 o
  12   5   4     5188.73     5229.74    125.38 o
  13   5   4     1403.81     1486.55     53.98 o
  14   5   4     4836.45     4742.64    104.34 o
  15   5   4      606.92      518.39     69.38 o
  16   5   4    12151.89    11916.29    247.58 o
  17   5   4      728.91      918.68    105.16 o
  18   5   4      136.10      150.30     71.76 o
  19   5   4      207.41      171.39     72.40 o
  20   5   4     3544.55     3553.00    193.49 o
  21   5   4     1479.44     1400.34    143.29 o
  22   5   4      280.68      553.26    120.90 o
  23   5   4        4.93       37.29    107.89 o
  24   5   4      570.48      623.32    166.08 o
  25   5   4       85.72      -64.80    155.64 o
   0   6   4    24049.59    25556.37    203.22 o
   1   6   4       23.40       55.98      8.72 o
   2   6   4      231.86      242.81     13.26 o
   3   6   4     1179.20     1230.58     28.77 o
   4   6   4      110.06      100.81     12.42 o
   5   6   4     1246.10     1402.69     29.50 o
   6   6   4     3622.08     3613.73     42.25 o
   7   6   4     6095.48     6163.22     60.93 o
   8   6   4     2769.20     2921.30     42.89 o
   9   6   4     7286.03     7689.17     86.52 o
  10   6   4       31.62       69.25     23.87 o
  11   6   4       45.85       31.45     24.56 o
  12   6   4       62.11       62.71     27.49 o
  13   6   4     1906.15     1954.58     68.21 o
  14   6   4      242.30      282.07     48.18 o
  15   6   4     5674.13     5931.87    165.82 o
  16   6   4     2034.84     1820.13    111.82 o
  17   6   4     2655.88     2821.28    133.12 o
  18   6   4     1513.83     1462.01    130.20 o
  19   6   4        4.28       32.84     91.09 o
  20   6   4     2627.56     2716.30    176.12 o
  21   6   4      658.40      636.40    119.67 o
  22   6   4     2817.71     3184.27    204.93 o
  23   6   4     4175.40     4099.34    224.53 o
  24   6   4      731.91      644.70    171.99 o
   1   7   4     1798.15     2064.51     26.11 o
   2   7   4     9545.87    10033.82     77.06 o
   3   7   4      874.23     1053.03     31.13 o
   4   7   4     1407.60     1575.33     30.69 o
   5   7   4       71.37       58.78     11.48 o
   6   7   4       98.37      211.03     18.08 o
   7   7   4      315.56      334.73     19.87 o
   8   7   4    11412.30    11890.85    123.21 o
   9   7   4     1101.85      996.33     40.21 o
  10   7   4      926.64      939.29     52.57 o
  11   7   4      962.20      934.54     42.74 o
  12   7   4     2930.11     2955.78     80.96 o
  13   7   4      978.97     1024.00     58.92 o
  14   7   4      105.09       34.07     55.62 o
  15   7   4        0.59      -67.18     67.18 o
  16   7   4      308.41      331.13     86.44 o
  17   7   4      207.04      229.87    115.05 o
  18   7   4      155.69      154.04     89.98 o
  19   7   4      382.35      237.99     97.67 o
  20   7   4      235.16      300.92    105.08 o
  21   7   4      106.01      111.90    114.41 o
  22   7   4     1285.15     1622.97    162.45 o
  23   7   4       47.23       58.86    144.99 o
  24   7   4       92.82       14.71    150.48 o
   0   8   4    25339.85    26723.84    219.23 o
   1   8   4    10162.54     9688.25     70.76 o
   2   8   4      256.62      204.39     15.17 o
   3   8   4      174.53      160.91     17.08 o
   4   8   4     2484.40     2279.87     38.14 o
   5   8   4      142.76      175.12     17.95 o
   6   8   4     9546.25     9554.55     92.70 o
   7   8   4    12804.07    12272.68    126.83 o
   8   8   4     4846.10     4779.74     76.31 o
   9   8   4     6875.44     6793.49    123.66 o
  10   8   4       40.16       50.97     26.81 o
  11   8   4      100.55      110.33     31.93 o
  12   8   4      112.14      170.10     35.94 o
  13   8   4     1456.10     1515.10     84.48 o
  14   8   4     4929.06     5293.42    227.21 o
  15   8   4     5626.94     5646.41    198.73 o
  16   8   4     2336.18     2033.34    140.42 o
  17   8   4      172.40      285.70     95.44 o
  18   8   4     3003.73     2910.57    173.73 o
  19   8   4      593.72      516.26    111.99 o
  20   8   4     3968.24     3866.24    209.63 o
  21   8   4      725.81      620.90    123.95 o
  22   8   4     1325.65     1101.69    186.45 o
  23   8   4     2493.49     2862.55    266.25 o
   1   9   4     7390.59     7359.96     62.09 o
   2   9   4    17032.84    16649.48    116.51 o
   3   9   4     3820.90     4045.89     51.42 o
   4   9   4     1968.67     2048.90     54.10 o
   5   9   4    10420.83    10050.82    101.70 o
   6   9   4     9110.47     8840.97     98.78 o
   7   9   4     7404.75     7309.69    108.94 o
   8   9   4     1026.06      968.79     42.45 o
   9   9   4     5884.01     5970.50     91.04 o
  10   9   4     3652.42     3475.23     76.72 o
  11   9   4       72.72       22.86     34.92 o
  12   9   4     4391.58     4784.15    135.59 o
  13   9   4     1144.85     1183.65    191.50 o
  14   9   4      133.03       48.95     84.11 o
  15   9   4     1031.25      862.64    183.60 o
  16   9   4     3423.05     3558.99    182.25 o
  17   9   4      128.89       90.78     85.39 o
  18   9   4      218.13      314.71    103.39 o
  19   9   4        5.58       -2.74     94.34 o
  20   9   4     5804.11     6464.61    267.85 o
  21   9   4     1061.17     1262.90    146.76 o
  22   9   4      290.18      592.06    174.98 o
  23   9   4      294.97      454.65    169.46 o
   0  10   4    20118.63    18911.55    174.09 o
   1  10   4      287.01      224.10     16.55 o
   2  10   4     2863.60     2859.93     45.29 o
   3  10   4      113.64       84.57     19.95 o
   4  10   4    31372.62    30111.24    236.63 o
   5  10   4      813.50      665.95     33.13 o
   6  10   4     4431.70     4216.84     68.05 o
   7  10   4     2421.90     2224.72     58.11 o
   8  10   4    10163.93    10313.76    128.39 o
   9  10   4     2348.52     2318.61     74.51 o
  10  10   4      829.56      761.46     56.54 o
  11  10   4     3264.59     2929.36    102.26 o
  12  10   4    10942.90    11509.77    246.75 o
  13  10   4     2919.28     2804.58    155.41 o
  14  10   4     2188.97     2089.67    141.61 o
  15  10   4       53.81      -55.29     83.81 o
  16  10   4     2794.23     3107.39    235.44 o
  17  10   4      831.93     1229.67    132.19 o
  18  10   4     1278.91     1035.86    130.14 o
  19  10   4     2705.00     2749.95    183.43 o
  20  10   4      507.03      677.58    130.33 o
  21  10   4       35.90     -130.30    130.30 o
  22  10   4       66.69      132.57    161.40 o
   1  11   4       15.70       34.88     19.58 o
   2  11   4      846.78      860.24     33.35 o
   3  11   4      646.63      720.80     36.69 o
   4  11   4      648.22      671.74     32.86 o
   5  11   4      747.91      713.21     36.24 o
   6  11   4     4200.54     4108.38     74.11 o
   7  11   4     1306.01     1324.98     50.84 o
   8  11   4       22.38      -25.66     27.99 o
   9  11   4      118.67      145.12     38.03 o
  10  11   4     6659.58     6582.39    139.37 o
  11  11   4     1475.35     1542.91     89.67 o
  12  11   4     1688.94     1615.05    117.47 o
  13  11   4      509.38      381.30     93.58 o
  14  11   4      259.25      365.73     92.96 o
  15  11   4        2.43      -61.28     82.52 o
  16  11   4      422.95      135.99     97.77 o
  17  11   4       65.89      -39.57     91.16 o
  18  11   4      948.39      770.24    127.64 o
  19  11   4      133.48        6.06    177.50 o
  20  11   4      339.49      408.22    162.21 o
  21  11   4      207.73      402.85    168.40 o
   0  12   4    18843.96    18443.15    210.86 o
   1  12   4       45.36        5.95     23.09 o
   2  12   4     1040.91      975.71     37.95 o
   3  12   4       49.17       60.61     26.34 o
   4  12   4    17278.16    16664.63    162.46 o
   5  12   4       69.20       64.53     29.13 o
   6  12   4      526.92      542.25     46.92 o
   7  12   4      605.05      581.38     40.89 o
   8  12   4     2789.20     2679.51     73.31 o
   9  12   4      806.42      782.54     54.92 o
  10  12   4      141.71      123.31     50.70 o
  11  12   4     1239.52     1028.50     93.27 o
  12  12   4       56.64      248.97     88.85 o
  13  12   4      154.24      103.45     94.49 o
  14  12   4     2814.00     2558.36    161.29 o
  15  12   4      262.28      313.01    110.73 o
  16  12   4     1273.68     1264.63    161.67 o
  17  12   4      109.40       12.15     99.17 o
  18  12   4       51.94       10.91    101.70 o
  19  12   4       19.67      -81.92    137.70 o
  20  12   4     2627.93     3078.53    266.83 o
  21  12   4      592.07      735.02    258.23 o
   1  13   4      867.82      852.07     40.13 o
   2  13   4    16521.96    16108.62    162.55 o
   3  13   4     3666.27     3396.50     69.76 o
   4  13   4     1845.95     1856.43     59.92 o
   5  13   4      240.27      274.29     36.41 o
   6  13   4     7604.34     7993.34    136.47 o
   7  13   4      731.39      721.11     50.84 o
   8  13   4    10095.52     9892.56    154.14 o
   9  13   4     1085.29     1040.56     90.05 o
  10  13   4     6450.59     6902.56    155.24 o
  11  13   4     1150.02     1203.69    105.99 o
  12  13   4      549.43      501.85     87.13 o
  13  13   4      654.73      547.29    106.93 o
  14  13   4     5154.95     4799.31    368.77 o
  15  13   4      302.47      442.03    108.86 o
  16  13   4     3909.49     4031.90    211.31 o
  17  13   4       15.30      -94.72     94.72 o
  18  13   4     4334.08     3964.37    288.56 o
  19  13   4     1014.55      701.60    179.31 o
  20  13   4     1482.22     1171.28    203.79 o
   0  14   4     2804.84     2766.50     97.33 o
   1  14   4      296.51      278.21     35.39 o
   2  14   4      880.56      828.74     46.90 o
   3  14   4     3227.75     3037.45     76.41 o
   4  14   4     8789.36     8873.69    115.42 o
   5  14   4     3208.63     3240.84     83.81 o
   6  14   4      934.15     1111.57     87.80 o
   7  14   4       29.51       62.31     45.16 o
   8  14   4     2713.16     2559.82    104.36 o
   9  14   4       53.02       33.54     56.42 o
  10  14   4     2683.56     2829.08    123.90 o
  11  14   4     5873.85     5957.32    165.89 o
  12  14   4     1661.16     1404.21    101.94 o
  13  14   4     2400.70     2511.22    187.02 o
  14  14   4     2058.79     2031.87    138.25 o
  15  14   4       63.91      -94.45     94.45 o
  16  14   4      106.70        9.35    104.37 o
  17  14   4       62.09      103.79    107.15 o
  18  14   4     2136.57     2052.79    229.05 o
  19  14   4     1434.92     1972.51    231.97 o
   1  15   4      721.10      755.45     48.64 o
   2  15   4      189.33      146.46     40.13 o
   3  15   4       28.54       34.62     40.33 o
   4  15   4      113.68       74.50     41.91 o
   5  15   4     1212.36     1233.36     64.47 o
   6  15   4     6292.19     5937.31    122.38 o
   7  15   4      907.16      899.90     92.63 o
   8  15   4      742.32      832.83     83.31 o
   9  15   4     1958.02     1835.92    121.36 o
  10  15   4      168.90      143.12     76.33 o
  11  15   4     2849.07     2863.86    130.97 o
  12  15   4      338.70      393.48     79.85 o
  13  15   4        4.09      -38.86     78.06 o
  14  15   4       58.66       52.35     75.67 o
  15  15   4      440.99      346.01    103.18 o
  16  15   4      789.40      583.44    115.73 o
  17  15   4      709.03      753.89    146.09 o
   0  16   4        7.83       14.72    105.22 o
   1  16   4      233.10      198.72     61.89 o
   2  16   4        6.40      -10.74     44.98 o
   3  16   4     1921.66     2026.90     83.75 o
   4  16   4      438.38      458.15     53.78 o
   5  16   4     1474.94     1416.83     81.06 o
   6  16   4     1059.03      992.53     80.96 o
   7  16   4      864.21      917.61     84.72 o
   8  16   4      342.29      296.18     94.82 o
   9  16   4      632.17      620.05     92.16 o
  10  16   4     1321.51     1262.41    111.69 o
  11  16   4     2219.92     2259.40    139.76 o
  12  16   4       31.91        8.59     74.23 o
  13  16   4     8427.38     8805.86    219.51 o
  14  16   4       38.90      104.22     94.83 o
  15  16   4      112.23      131.12     98.54 o
  16  16   4      981.97     1072.55    160.85 o
   1  17   4      525.85      627.41     97.09 o
   2  17   4      941.22     1056.03     81.55 o
   3  17   4      193.97       86.21     80.53 o
   4  17   4      343.48      294.28     84.33 o
   5  17   4     3410.43     3623.62    195.19 o
   6  17   4      641.07      656.60    119.63 o
   7  17   4     1126.86      963.95    107.99 o
   8  17   4      396.58      567.39     97.14 o
   9  17   4     2351.98     2407.35    161.16 o
  10  17   4     2047.72     2443.10    174.73 o
  11  17   4        1.90      -61.14     98.65 o
  12  17   4     3245.44     3497.29    207.96 o
  13  17   4      403.25      375.48    122.31 o
  14  17   4      432.55      312.10    119.71 o
   0  18   4    21062.55    20553.65   1666.95 o
   1  18   4     2281.21     2273.94    141.95 o
   2  18   4       79.80      -52.70     79.79 o
   3  18   4      569.50      542.02     97.62 o
   4  18   4     2746.96     2871.27    458.30 o
   5  18   4     1720.34     1680.92    150.62 o
   6  18   4     1524.75     1687.18    154.34 o
   7  18   4     1317.40     1325.88    148.08 o
   8  18   4     7667.65     7743.90    274.73 o
   9  18   4     2220.58     2315.87    150.69 o
  10  18   4     1512.35     1723.40    141.27 o
  11  18   4      404.19      337.44    109.82 o
  12  18   4     2639.44     2911.78    173.99 o
  13  18   4      499.92      262.53    125.12 o
   1  19   4      262.52      158.38     89.36 o
   2  19   4     5571.03     5754.73    204.85 o
   3  19   4       27.77       20.08    103.76 o
   4  19   4     1917.47     1920.10    167.15 o
   5  19   4      101.06       62.91    109.86 o
   6  19   4     2808.04     2802.46    191.62 o
   7  19   4        8.36     -111.28    111.28 o
   8  19   4      220.51      244.74    116.94 o
   9  19   4       19.99      -21.00    109.43 o
  10  19   4     2679.54     2880.43    201.55 o
   0  20   4     2092.84     2619.24    249.00 o
   1  20   4       22.06       39.12     94.52 o
   2  20   4       81.54       88.39    114.16 o
   3  20   4      489.16      358.48    118.10 o
   4  20   4       17.61       -5.12    106.91 o
   5  20   4      245.99      149.97    121.33 o
   6  20   4       40.03       19.51    116.17 o
   7  20   4      285.88      314.49    131.21 o
   1   1   5    92267.23    96963.97    679.96 o
   2   1   5    72227.52    76407.83    542.30 o
   3   1   5    51833.95    51984.77    347.76 o
   4   1   5      807.89      884.66     15.70 o
   5   1   5    41509.07    42473.14    271.85 o
   6   1   5    19167.64    19215.32    158.49 o
   7   1   5     5224.34     4756.47     53.08 o
   8   1   5     6366.17     6839.16     70.77 o
   9   1   5    12014.90    11510.19     89.59 o
  10   1   5      186.77      392.00     20.85 o
  11   1   5       66.65        1.92     20.42 o
  12   1   5     2056.63     2030.50     55.45 o
  13   1   5    19041.04    18296.79    273.42 o
  14   1   5      113.77      105.38     30.08 o
  15   1   5     4640.92     4546.74     86.02 o
  16   1   5      526.08      647.95     58.28 o
  17   1   5     9167.79     9138.02    171.86 o
  18   1   5      755.34      804.67     69.84 o
  19   1   5      688.95      654.68     78.86 o
  20   1   5       46.31       85.75     59.74 o
  21   1   5      879.71     1148.36     98.44 o
  22   1   5     1154.85     1037.91    100.10 o
  23   1   5        9.41      -35.10     74.61 o
  24   1   5      470.54      526.23    132.52 o
  25   1   5     1623.83     1770.16    170.16 o
   0   2   5    53671.95    53446.46    475.40 o
   1   2   5    70039.30    71409.98    466.30 o
   2   2   5    15634.71    16616.25    118.73 o
   3   2   5    16974.08    16084.09    118.51 o
   4   2   5     1575.86     1473.28     20.17 o
   5   2   5     6825.72     6458.46     53.97 o
   6   2   5     1359.24     1144.93     22.50 o
   7   2   5     2883.73     2185.87     30.50 o
   8   2   5     3662.92     3397.71     45.41 o
   9   2   5     2092.33     2634.48     39.67 o
  10   2   5      550.89      608.57     21.16 o
  11   2   5    17189.71    16282.97    177.24 o
  12   2   5     1687.44     1799.31     48.53 o
  13   2   5     3331.46     3371.67     91.64 o
  14   2   5     3497.39     3385.71     67.26 o
  15   2   5     3960.75     3891.82     79.36 o
  16   2   5     7796.75     7527.04    151.52 o
  17   2   5     2464.79     2507.81    100.12 o
  18   2   5     1188.69     1090.13     75.99 o
  19   2   5     9680.61    10082.80    212.98 o
  20   2   5       57.11       39.55     66.90 o
  21   2   5     1676.08     1638.22    110.73 o
  22   2   5     3874.11     4172.70    163.46 o
  23   2   5     2198.77     2175.21    148.24 o
  24   2   5      523.61      419.57    110.15 o
  25   2   5     2818.00     3154.83    207.66 o
   1   3   5    32360.27    32780.84    200.49 o
   2   3   5    14775.18    14657.67    101.76 o
   3   3   5     3895.87     3953.86     39.31 o
   4   3   5     1595.55     1646.45     26.86 o
   5   3   5     6207.13     6198.75     51.66 o
   6   3   5    15602.91    16754.74    114.69 o
   7   3   5     4285.91     4941.32     52.41 o
   8   3   5     4712.42     4604.33     46.08 o
   9   3   5      146.56      254.89     16.17 o
  10   3   5     3087.72     2891.93     42.11 o
  11   3   5     1869.04     1891.22     45.78 o
  12   3   5     1838.22     1854.38     49.52 o
  13   3   5     1265.85     1363.07     45.54 o
  14   3   5      475.99      570.04     39.32 o
  15   3   5     4107.60     3711.07     87.41 o
  16   3   5       44.38       24.88     49.69 o
  17   3   5      198.16      205.75     59.32 o
  18   3   5      987.79      975.88     84.04 o
  19   3   5     5650.26     5452.74    161.76 o
  20   3   5     2889.79     2952.96    166.58 o
  21   3   5     2907.76     2940.31    153.54 o
  22   3   5      486.26      470.51     96.16 o
  23   3   5     3589.41     3588.13    177.91 o
  24   3   5       47.00      172.60    101.57 o
  25   3   5       32.76        4.60    117.75 o
   0   4   5     2235.91     2429.69     36.45 o
   1   4   5     4340.64     4187.72     39.58 o
   2   4   5     5542.40     5693.71     49.43 o
   3   4   5     2074.40     2209.73     28.08 o
   4   4   5    11779.09    11884.80     84.97 o
   5   4   5     3863.62     3826.70     39.64 o
   6   4   5     7608.03     8060.52     67.74 o
   7   4   5    37135.43    39404.29    246.64 o
   8   4   5     2195.50     2662.78     37.49 o
   9   4   5     6168.65     6744.56     65.86 o
  10   4   5     1404.52     1237.60     41.44 o
  11   4   5      160.14      188.33     23.22 o
  12   4   5     2279.97     2187.16     54.90 o
  13   4   5     7704.68     7433.68    125.58 o
  14   4   5        1.56       48.35     32.11 o
  15   4   5     3997.41     4208.73     96.29 o
  16   4   5     4089.39     3969.36    144.39 o
  17   4   5     1479.28     1538.97    151.42 o
  18   4   5     2179.01     2263.37    143.76 o
  19   4   5       31.65       -1.44     70.75 o
  20   4   5      717.53      469.37     92.38 o
  21   4   5      826.98      852.97    105.91 o
  22   4   5        2.58       73.81     88.46 o
  23   4   5      675.87      932.10    138.60 o
  24   4   5      564.43      417.73    126.01 o
  25   4   5       24.88     -110.39    112.11 o
   1   5   5     2122.56     2299.81     35.76 o
   2   5   5     1149.76     1254.05     39.71 o
   3   5   5      832.94      962.95     22.26 o
   4   5   5     9712.11    10743.87     80.71 o
   5   5   5      100.24      161.56     12.36 o
   6   5   5    20292.11    22306.66    148.51 o
   7   5   5     6464.68     7040.28     62.33 o
   8   5   5      989.17     1266.71     29.09 o
   9   5   5      203.39      110.31     19.28 o
  10   5   5      333.50      222.49     29.67 o
  11   5   5      881.08      953.68     40.25 o
  12   5   5     3144.03     3314.43     74.26 o
  13   5   5      850.97      773.45     48.50 o
  14   5   5      478.64      469.70     44.22 o
  15   5   5     2054.89     1913.48     84.75 o
  16   5   5       43.50       64.21     67.22 o
  17   5   5      299.44      327.50     73.15 o
  18   5   5     1901.21     2038.36    124.12 o
  19   5   5     3432.12     3187.70    152.74 o
  20   5   5       17.76       -9.16     74.63 o
  21   5   5     1607.28     1335.11    163.61 o
  22   5   5       43.56       80.23    107.47 o
  23   5   5     2189.68     2263.95    177.73 o
  24   5   5      511.36      415.81    131.65 o
   0   6   5      138.07      202.61     17.61 o
   1   6   5    13275.53    12907.83     90.06 o
   2   6   5     1062.63     1085.43     24.37 o
   3   6   5     6039.53     5419.98     54.91 o
   4   6   5    25260.83    26211.79    183.56 o
   5   6   5    11240.66    12199.45     96.17 o
   6   6   5     1577.17     1701.68     41.54 o
   7   6   5     8224.99     7605.39     88.10 o
   8   6   5     1821.13     2253.66     45.59 o
   9   6   5     1251.11     1199.45     41.13 o
  10   6   5      550.17      490.97     32.00 o
  11   6   5     7890.37     8001.65    115.13 o
  12   6   5    10705.11    10483.97    163.29 o
  13   6   5     4578.91     4537.79     90.38 o
  14   6   5      502.11      620.02     57.16 o
  15   6   5     8318.00     8161.91    199.37 o
  16   6   5       44.74       17.52     60.95 o
  17   6   5      890.58      924.98     93.12 o
  18   6   5     9279.55     9470.89    268.56 o
  19   6   5     1024.80      955.21    121.05 o
  20   6   5       30.57       66.55     98.34 o
  21   6   5     2895.41     3237.93    194.49 o
  22   6   5      630.34      884.27    135.00 o
  23   6   5     4545.74     4353.02    240.75 o
  24   6   5      268.24      342.12    131.28 o
   1   7   5    15414.19    14215.24     94.38 o
   2   7   5     4847.44     4392.84     45.06 o
   3   7   5    30686.91    30939.87    200.18 o
   4   7   5        8.40       -5.20     12.30 o
   5   7   5    55007.64    55138.72    350.51 o
   6   7   5    13801.98    14344.99    116.71 o
   7   7   5     8483.55     8277.49     95.04 o
   8   7   5       60.99       27.79     24.67 o
   9   7   5    21795.41    20803.58    201.19 o
  10   7   5     1464.12     1382.07     52.09 o
  11   7   5     6325.55     6397.05    103.03 o
  12   7   5    11668.96    11346.36    148.50 o
  13   7   5    21575.99    20681.13    228.13 o
  14   7   5       92.08       49.17     45.68 o
  15   7   5     1828.00     1772.28    107.15 o
  16   7   5      976.20     1240.68    100.52 o
  17   7   5    23768.39    24692.32    612.05 o
  18   7   5      418.03      402.67    104.44 o
  19   7   5     1757.97     1739.95    176.43 o
  20   7   5      205.96      213.23    114.39 o
  21   7   5     3119.23     3516.03    335.30 o
  22   7   5      102.57      223.37    115.26 o
  23   7   5      132.38      155.73    119.07 o
  24   7   5      313.44      451.61    321.63 o
   0   8   5     4428.52     4357.72     69.60 o
   1   8   5     6897.54     6747.25     55.16 o
   2   8   5      129.52      158.31     14.44 o
   3   8   5    17770.74    18355.79    135.98 o
   4   8   5     8723.42     8789.64     79.87 o
   5   8   5     2831.19     2800.01     44.13 o
   6   8   5       20.32       46.56     19.87 o
   7   8   5    11426.88    11288.09    121.51 o
   8   8   5      113.66      153.53     26.64 o
   9   8   5     1937.58     2054.03     56.61 o
  10   8   5      954.13      935.17     47.69 o
  11   8   5     9471.60     9256.77    129.69 o
  12   8   5      310.17      281.00     40.27 o
  13   8   5        2.44        3.12     39.04 o
  14   8   5     1768.48     1666.24    189.28 o
  15   8   5     1277.39     1310.19    122.27 o
  16   8   5      629.93      661.12    116.70 o
  17   8   5      177.91      108.75     87.48 o
  18   8   5     1128.59     1364.90    137.01 o
  19   8   5     2476.78     2823.22    180.66 o
  20   8   5        2.71       -7.25    101.61 o
  21   8   5      595.34      329.94    140.81 o
  22   8   5       87.68      118.43    120.67 o
  23   8   5     1557.98     1590.67    214.27 o
   1   9   5     1803.99     1828.89     31.03 o
   2   9   5      548.03      609.91     22.69 o
   3   9   5     5743.38     5842.94     73.38 o
   4   9   5     1438.01     1586.89     40.87 o
   5   9   5     4484.84     4362.16     68.59 o
   6   9   5       95.08      133.33     23.67 o
   7   9   5     3230.15     3311.46     60.47 o
   8   9   5     1035.61      986.79     41.19 o
   9   9   5     1653.15     1557.28     57.73 o
  10   9   5     1855.12     1965.11     65.19 o
  11   9   5        1.74      -32.16     32.16 o
  12   9   5     1465.43     1585.97     74.08 o
  13   9   5     6961.25     6816.45    183.87 o
  14   9   5       58.22       64.17     77.37 o
  15   9   5      532.02      674.90    105.57 o
  16   9   5        0.22      -11.67     83.87 o
  17   9   5      826.12      826.72    119.86 o
  18   9   5      393.94      524.80    117.05 o
  19   9   5     3136.91     3087.56    189.89 o
  20   9   5       51.18      -16.82    102.65 o
  21   9   5        6.79      -34.08    110.28 o
  22   9   5       89.42       69.17    110.89 o
  23   9   5      867.50      902.43    194.41 o
   0  10   5      530.59      447.17     34.78 o
   1  10   5     9844.47     9961.48     94.57 o
   2  10   5     3905.32     3956.67     56.89 o
   3  10   5      520.74      461.73     27.79 o
   4  10   5     2091.36     1997.42     45.75 o
   5  10   5      276.17      318.64     28.24 o
   6  10   5      172.15      167.53     26.36 o
   7  10   5    14965.65    15059.29    148.74 o
   8  10   5      351.07      300.68     32.93 o
   9  10   5       13.77       15.42     33.20 o
  10  10   5     6345.69     6354.91    115.89 o
  11  10   5    17898.21    17059.44    230.47 o
  12  10   5     1973.88     1894.28     94.00 o
  13  10   5      448.07      596.10     84.44 o
  14  10   5       27.98       20.17     76.80 o
  15  10   5     5781.48     6130.97    220.84 o
  16  10   5      834.23      911.16    164.77 o
  17  10   5      208.73      256.96     98.96 o
  18  10   5     1915.50     1970.36    157.97 o
  19  10   5      933.94     1002.81    135.84 o
  20  10   5      835.23      736.09    130.85 o
  21  10   5       10.48       46.55    111.60 o
  22  10   5       30.24      -74.78    344.69 o
   1  11   5     1715.09     1639.26     43.38 o
   2  11   5     4026.16     4167.48     64.60 o
   3  11   5       65.91       73.74     23.94 o
   4  11   5     4037.43     4054.75     62.18 o
   5  11   5      532.92      494.48     31.86 o
   6  11   5     3294.79     3165.51     64.25 o
   7  11   5     3297.71     3081.75    113.96 o
   8  11   5     1356.28     1338.74     54.49 o
   9  11   5     6443.94     6453.35    108.13 o
  10  11   5      392.14      485.34     49.21 o
  11  11   5      812.77     1093.43     79.31 o
  12  11   5     1363.76     1486.93    107.34 o
  13  11   5     2396.21     2307.51    149.55 o
  14  11   5     1036.65     1184.37    122.44 o
  15  11   5     1917.33     1889.82    196.54 o
  16  11   5       61.30      175.80     97.35 o
  17  11   5      964.29     1135.77    135.50 o
  18  11   5       19.78      -20.12     94.65 o
  19  11   5     1457.66     1356.77    150.04 o
  20  11   5      804.38      682.43    159.78 o
  21  11   5     2350.65     2513.34    248.62 o
   0  12   5    19473.76    19592.64    221.50 o
   1  12   5       53.21       74.06     24.86 o
   2  12   5     4278.78     4301.51     86.40 o
   3  12   5    28194.34    27158.40    234.73 o
   4  12   5       55.00       53.86     27.92 o
   5  12   5     2690.21     2491.73     61.76 o
   6  12   5     1820.45     1657.36     55.34 o
   7  12   5     2477.26     2623.87     81.08 o
   8  12   5    15602.74    15388.90    234.56 o
   9  12   5      195.19      213.18     50.32 o
  10  12   5       27.46       49.97     42.40 o
  11  12   5     1537.94     1795.55     91.66 o
  12  12   5      204.33      160.11     74.80 o
  13  12   5       41.70       -8.17     84.62 o
  14  12   5     2552.26     2342.71    223.40 o
  15  12   5      154.92      361.32    103.21 o
  16  12   5      594.81      789.44    276.83 o
  17  12   5     4206.89     4172.86    237.96 o
  18  12   5       74.69       13.94    103.64 o
  19  12   5     2325.05     2694.36    191.07 o
  20  12   5       19.90      -57.84    141.72 o
   1  13   5     3479.16     3307.23     63.35 o
   2  13   5     5910.75     5849.88     94.69 o
   3  13   5     3873.13     3856.04     73.73 o
   4  13   5      121.27      159.99     33.12 o
   5  13   5     3462.02     3473.11     76.32 o
   6  13   5      128.37      134.95     36.84 o
   7  13   5     1616.51     1764.52     64.87 o
   8  13   5      582.57      661.12     54.37 o
   9  13   5     2032.41     1901.98     77.67 o
  10  13   5      231.26      144.79     74.24 o
  11  13   5     3080.80     2998.13    157.62 o
  12  13   5       12.26       38.62     69.74 o
  13  13   5      671.46      913.89    113.48 o
  14  13   5      203.69      185.42     97.51 o
  15  13   5      670.04      738.77    123.89 o
  16  13   5      768.28      821.70    132.12 o
  17  13   5     1293.24     1315.07    203.45 o
  18  13   5      204.30       25.70    107.74 o
  19  13   5       83.51       94.00    161.91 o
   0  14   5     2312.13     2177.44    101.08 o
   1  14   5      815.67      787.83     44.56 o
   2  14   5      567.81      597.54     43.64 o
   3  14   5     1151.93     1086.89     49.66 o
   4  14   5        4.88       -8.94     31.64 o
   5  14   5      106.32       68.33     36.28 o
   6  14   5     1692.90     1650.04     73.22 o
   7  14   5     2238.11     2144.60     88.00 o
   8  14   5     2410.29     2474.03    106.86 o
   9  14   5     3358.30     3577.24    124.80 o
  10  14   5      141.26      229.85     68.02 o
  11  14   5     1963.91     2185.02    116.76 o
  12  14   5      107.68       63.55     66.96 o
  13  14   5      110.81       66.38     68.74 o
  14  14   5     1288.81     1106.86    117.21 o
  15  14   5       11.48      -44.24     82.82 o
  16  14   5      313.55      487.69    105.35 o
  17  14   5     1936.46     1919.57    206.99 o
  18  14   5       73.46      127.94    118.61 o
   1  15   5     3137.51     3065.76     75.92 o
   2  15   5     2380.34     2298.01     71.01 o
   3  15   5     4292.38     4093.40     88.17 o
   4  15   5       21.14       23.85     40.18 o
   5  15   5     9006.81     8591.02    147.68 o
   6  15   5     4122.05     4309.40    114.39 o
   7  15   5     7345.36     7301.75    169.28 o
   8  15   5     2493.74     2433.11    166.16 o
   9  15   5     4372.39     4487.02    168.88 o
  10  15   5      348.83      405.57     76.50 o
  11  15   5     2179.09     2155.55    121.04 o
  12  15   5      544.50      632.23     87.47 o
  13  15   5     6612.50     7059.97    191.26 o
  14  15   5      852.32      852.24     97.69 o
  15  15   5       24.01       -1.00     91.68 o
  16  15   5      126.72       15.47     97.25 o
  17  15   5     5234.03     5486.36    228.04 o
   0  16   5      582.38      726.43     74.98 o
   1  16   5     3285.26     2956.50     97.03 o
   2  16   5      489.09      388.21     56.51 o
   3  16   5     5309.00     5627.09    137.27 o
   4  16   5     2547.18     2575.33     93.41 o
   5  16   5      450.66      547.43     59.04 o
   6  16   5      246.74      235.46     63.02 o
   7  16   5     8295.40     8392.64    180.71 o
   8  16   5       34.42      -60.24     60.24 o
   9  16   5      827.72      830.73    106.36 o
  10  16   5     1273.21     1210.69    112.74 o
  11  16   5     4118.42     3886.30    184.70 o
  12  16   5     3680.43     3104.34    183.70 o
  13  16   5        0.17       -4.62     85.82 o
  14  16   5     1305.99     1421.48    144.45 o
  15  16   5     3802.47     4538.40    209.37 o
  16  16   5      232.67      360.57    112.54 o
   1  17   5      296.64      328.14     95.84 o
   2  17   5     1305.98     1548.31    125.45 o
   3  17   5       23.96      -16.92     52.56 o
   4  17   5       33.22       -4.36     53.02 o
   5  17   5      238.22      155.60     70.04 o
   6  17   5      768.39      809.55     91.47 o
   7  17   5      110.40       71.95     64.48 o
   8  17   5      115.02       97.11     64.85 o
   9  17   5      433.61      543.46     86.66 o
  10  17   5       38.90      -18.48     70.81 o
  11  17   5       52.21      219.46     93.82 o
  12  17   5       13.43      -13.06    104.56 o
  13  17   5      253.95      384.72    118.94 o
  14  17   5       22.41      -22.91    113.80 o
   0  18   5       86.12      -71.47    109.23 o
   1  18   5        0.25      -68.01     68.01 o
   2  18   5       18.24      -14.37     76.91 o
   3  18   5      852.46     1164.23    135.60 o
   4  18   5       37.54      126.96     97.59 o
   5  18   5       58.56      -14.62     97.69 o
   6  18   5      659.26      590.97    120.87 o
   7  18   5        2.02       21.21    107.71 o
   8  18   5      101.97      247.66     94.93 o
   9  18   5      661.21      675.92    136.55 o
  10  18   5        1.41      159.04     96.78 o
  11  18   5     1616.80     1504.44    141.45 o
  12  18   5        8.21      -30.18    125.04 o
   1  19   5       29.45      118.05    108.80 o
   2  19   5      446.98      678.94    125.82 o
   3  19   5      947.06     1180.40    226.60 o
   4  19   5        8.93       -3.68    103.88 o
   5  19   5     1460.55     1513.91    158.37 o
   6  19   5      790.49      796.89    138.82 o
   7  19   5       22.60      -70.37    106.47 o
   8  19   5      196.38       89.46    117.20 o
   9  19   5       27.18      -75.84    111.60 o
  10  19   5     1204.45     1083.82    153.52 o
   0  20   5      322.90      -18.44    200.59 o
   1  20   5     1295.61     1254.38    155.19 o
   2  20   5     1875.78     1697.47    163.63 o
   3  20   5       76.80      150.08    118.46 o
   4  20   5     3089.45     2936.81    200.82 o
   5  20   5       36.47      -92.51    114.42 o
   6  20   5       69.60      157.16    120.03 o
   0   0   6    39782.13    41086.47    586.73 o
   1   0   6    47716.48    49014.95    672.91 o
   2   0   6    12416.42    12217.89    167.66 o
   3   0   6    15504.77    16397.64    221.54 o
   4   0   6    21922.91    22833.78    274.61 o
   5   0   6      428.71      484.35     19.80 o
   6   0   6     7815.63     7036.31     83.28 o
   7   0   6      437.48      283.95     20.51 o
   8   0   6     4006.28     3067.89     54.47 o
   9   0   6      143.76      286.95     42.48 o
  10   0   6     3282.07     3138.64     61.89 o
  11   0   6     1396.51     1133.16     54.86 o
  12   0   6      143.71      301.90     41.39 o
  13   0   6     1259.27     1302.64     70.09 o
  14   0   6    26706.68    25170.01    583.80 o
  15   0   6     1636.54     1748.30     85.82 o
  16   0   6     5451.63     5196.88    134.75 o
  17   0   6     2208.32     1886.53    124.65 o
  18   0   6     5108.48     5320.48    192.49 o
  19   0   6      368.94      268.94     84.74 o
  20   0   6     3550.53     3438.96    232.82 o
  21   0   6     8026.68     8906.86    354.78 o
  22   0   6     3631.58     4130.37    257.75 o
  23   0   6      633.81      885.17    165.18 o
  24   0   6       27.17      187.98    171.77 o
  25   0   6      452.24      279.67    152.61 o
   1   1   6     3400.66     3667.89     46.11 o
   2   1   6      258.62      191.94     12.93 o
   3   1   6    34062.80    35942.03    258.55 o
   4   1   6     6223.10     6726.59     57.61 o
   5   1   6     1537.06     1346.72     21.15 o
   6   1   6     7497.73     6964.59     58.64 o
   7   1   6     1051.82     1029.74     22.90 o
   8   1   6     1692.36     1642.84     29.80 o
   9   1   6    21643.66    23271.42    217.21 o
  10   1   6    16442.87    17015.34    151.91 o
  11   1   6       88.35      130.17     23.50 o
  12   1   6     9392.62     9192.64    117.91 o
  13   1   6      812.36      721.82     40.06 o
  14   1   6     2449.01     2393.95     67.91 o
  15   1   6     1987.94     1971.56     77.45 o
  16   1   6     2457.46     2490.54     72.26 o
  17   1   6      137.12      127.93     50.72 o
  18   1   6      905.00      892.04     73.62 o
  19   1   6      201.83      140.24     61.49 o
  20   1   6     4241.06     4362.77    157.87 o
  21   1   6      603.52      764.22     90.30 o
  22   1   6     1156.19     1255.08    146.19 o
  23   1   6      210.27       34.77     80.25 o
  24   1   6     1622.01     1977.58    147.18 o
  25   1   6     1488.69     1662.38    145.16 o
   0   2   6    10242.35     9668.88     91.04 o
   1   2   6      119.51      118.88      7.54 o
   2   2   6    12700.38    12897.67     92.83 o
   3   2   6      462.34      462.19     16.37 o
   4   2   6    22354.74    22872.74    150.31 o
   5   2   6     2347.36     2328.30     27.77 o
   6   2   6     1169.72     1060.69     22.25 o
   7   2   6     4259.21     4588.35     59.08 o
   8   2   6      931.47     1010.90     25.15 o
   9   2   6        1.36       -3.82     13.26 o
  10   2   6       61.45       44.09     15.85 o
  11   2   6      154.64      116.58     23.53 o
  12   2   6     8857.85     8390.37    104.13 o
  13   2   6     3695.16     3666.34    114.97 o
  14   2   6     2017.43     2058.87     71.85 o
  15   2   6     4237.75     3930.89     80.86 o
  16   2   6       91.92       85.09     37.68 o
  17   2   6     1082.23     1198.60     89.89 o
  18   2   6     2634.65     2749.20    120.30 o
  19   2   6       13.16       12.23     62.52 o
  20   2   6     3892.28     4082.02    161.05 o
  21   2   6     1304.40     1289.55    105.88 o
  22   2   6      278.14      275.45     82.57 o
  23   2   6       15.42      -77.05     77.05 o
  24   2   6      445.53      512.29    108.21 o
  25   2   6      760.71      462.80    112.62 o
   1   3   6      313.36      388.51     15.22 o
   2   3   6     1068.61      869.15     21.81 o
   3   3   6     2097.65     2370.21     28.66 o
   4   3   6     2699.75     3125.05     35.88 o
   5   3   6       65.45       23.88     10.61 o
   6   3   6     3957.97     3918.98     42.17 o
   7   3   6      813.87      990.16     23.92 o
   8   3   6      460.41      657.75     27.00 o
   9   3   6     9625.15    10259.26     83.15 o
  10   3   6      541.57      454.00     23.20 o
  11   3   6      665.77      770.81     32.07 o
  12   3   6     2298.48     2508.53     59.61 o
  13   3   6     1334.89     1221.41     46.39 o
  14   3   6     2867.63     2984.67     77.82 o
  15   3   6      574.55      565.27     45.52 o
  16   3   6     3565.20     3408.83    102.96 o
  17   3   6     2886.90     3095.53    125.00 o
  18   3   6       59.98      157.59     63.97 o
  19   3   6      353.13      200.43     68.46 o
  20   3   6     2387.05     2559.63    126.96 o
  21   3   6      193.81       37.77     80.86 o
  22   3   6      322.82      179.29     98.66 o
  23   3   6       49.44       47.78     93.22 o
  24   3   6      793.02     1014.71    123.55 o
  25   3   6      828.14      790.87    124.04 o
   0   4   6    24112.64    21537.58    209.23 o
   1   4   6     7425.84     7057.73     54.14 o
   2   4   6    20617.76    22704.28    159.95 o
   3   4   6    17502.66    17442.29    119.68 o
   4   4   6    55119.24    55133.95    341.73 o
   5   4   6     2886.14     2534.22     30.79 o
   6   4   6     4178.19     4227.26     42.40 o
   7   4   6    13353.27    13574.81    103.70 o
   8   4   6    62808.20    62836.77    423.07 o
   9   4   6    14267.10    15104.13    135.89 o
  10   4   6     8911.70     8278.66     91.57 o
  11   4   6     4078.46     3731.52     70.55 o
  12   4   6    18806.89    18481.23    198.90 o
  13   4   6        0.17      -25.18     37.44 o
  14   4   6     8288.27     8516.44    131.31 o
  15   4   6     7732.50     7750.80    132.98 o
  16   4   6     9722.02     9778.71    284.24 o
  17   4   6      110.06      114.81     60.07 o
  18   4   6      535.07      666.01     90.76 o
  19   4   6     1557.93     1610.70    125.13 o
  20   4   6     2697.25     2894.64    152.27 o
  21   4   6      769.40      752.54    113.48 o
  22   4   6     4467.16     4874.17    201.27 o
  23   4   6      677.78      673.25    113.26 o
  24   4   6     1290.78     1467.62    157.03 o
   1   5   6    14676.21    14574.20    106.64 o
   2   5   6    20558.98    19790.42    144.07 o
   3   5   6     3724.45     3795.29     38.21 o
   4   5   6      307.71      325.90     15.57 o
   5   5   6     9692.38     9368.43     80.51 o
   6   5   6     2815.36     2474.52     36.77 o
   7   5   6     7028.92     6945.33     67.20 o
   8   5   6     5601.65     5775.38     58.56 o
   9   5   6    14043.45    14193.28    156.96 o
  10   5   6    10056.74     9289.84    150.33 o
  11   5   6       74.73       77.07     27.95 o
  12   5   6     1380.47     1404.00     55.02 o
  13   5   6     3472.50     3095.69     76.37 o
  14   5   6     7642.36     6929.43    144.34 o
  15   5   6        1.34      -22.07     40.47 o
  16   5   6     5023.67     5014.41    181.37 o
  17   5   6     4026.52     4156.20    163.73 o
  18   5   6     1171.83     1281.27    108.12 o
  19   5   6      826.94      869.20    116.81 o
  20   5   6     8979.79     9666.28    369.08 o
  21   5   6     1775.63     1733.43    130.36 o
  22   5   6     1155.74     1130.99    142.90 o
  23   5   6       29.78      139.72    117.72 o
  24   5   6     1457.49     1683.39    172.63 o
   0   6   6     1832.17     1889.37     43.05 o
   1   6   6      106.99      143.95     14.80 o
   2   6   6      632.17      572.70     18.04 o
   3   6   6    10329.66    11176.68     83.02 o
   4   6   6    17106.57    17588.51    127.27 o
   5   6   6     2215.43     2382.57     35.26 o
   6   6   6    18846.26    20269.08    145.61 o
   7   6   6      705.18      850.56     27.48 o
   8   6   6    11009.35    11673.83    126.79 o
   9   6   6     1598.32     1880.84     56.46 o
  10   6   6     2878.97     2953.27     71.63 o
  11   6   6     3141.31     3169.71     85.03 o
  12   6   6       44.19       36.65     32.80 o
  13   6   6     1622.09     1479.59     60.38 o
  14   6   6       64.37       92.54     36.82 o
  15   6   6      259.96      344.38     65.77 o
  16   6   6     3920.76     3785.27    239.79 o
  17   6   6      615.76      623.64    101.50 o
  18   6   6     2993.23     3137.14    150.75 o
  19   6   6       97.27      193.74     83.67 o
  20   6   6       17.38      -89.56     91.67 o
  21   6   6        6.62       82.24     94.96 o
  22   6   6       76.46      155.88    110.56 o
  23   6   6      343.61      485.88    162.35 o
  24   6   6     1024.86     1325.72    165.51 o
   1   7   6     1743.42     1902.03     30.32 o
   2   7   6       27.56       28.61      9.96 o
   3   7   6     1667.80     1999.19     37.25 o
   4   7   6     2473.94     2701.26     40.77 o
   5   7   6     1616.71     1745.70     35.23 o
   6   7   6       22.94       17.99     17.08 o
   7   7   6       14.90      -19.20     19.20 o
   8   7   6      491.67      481.50     30.21 o
   9   7   6     5514.15     5251.77     88.78 o
  10   7   6      146.69       85.02     29.90 o
  11   7   6        0.01      -13.75     29.78 o
  12   7   6       28.24       62.94     33.84 o
  13   7   6      729.45      627.80     46.54 o
  14   7   6     1776.18     1642.61     70.68 o
  15   7   6       18.73       36.91     54.01 o
  16   7   6      935.78      730.55     87.80 o
  17   7   6       62.12      -66.79     66.79 o
  18   7   6      188.05      349.94    100.39 o
  19   7   6      227.55      319.97    105.75 o
  20   7   6     1648.90     1510.48    173.83 o
  21   7   6      162.19      -75.16     97.20 o
  22   7   6     1310.95     1283.45    214.48 o
  23   7   6       10.16      -68.85    113.48 o
   0   8   6     1712.68     1713.41     46.84 o
   1   8   6      566.17      596.68     19.85 o
   2   8   6      948.00      837.11     23.79 o
   3   8   6     7511.62     7780.80     75.94 o
   4   8   6    16134.95    15493.93    129.96 o
   5   8   6     1967.49     2345.53     48.04 o
   6   8   6      872.47      828.52     32.91 o
   7   8   6     5392.98     5515.11     83.81 o
   8   8   6     2142.46     2195.70     73.45 o
   9   8   6      375.49      367.79     35.71 o
  10   8   6    12158.89    12055.77    151.84 o
  11   8   6     1346.44     1423.41     58.71 o
  12   8   6     3672.18     3250.37     82.32 o
  13   8   6     1735.60     1885.67     69.52 o
  14   8   6      595.42      635.17     61.65 o
  15   8   6     2296.61     2060.17    144.06 o
  16   8   6     3927.53     3688.87    184.62 o
  17   8   6     1583.42     1701.83    162.96 o
  18   8   6     7761.69     7949.87    261.71 o
  19   8   6      814.57      923.35    127.65 o
  20   8   6      452.55      412.38    179.41 o
  21   8   6      379.33      343.15    119.57 o
  22   8   6       30.26      -21.70    109.09 o
  23   8   6        9.51      -11.28    146.12 o
   1   9   6    11411.36    11972.90    100.14 o
   2   9   6    10820.00    10466.46     94.49 o
   3   9   6     1434.51     1293.25     37.24 o
   4   9   6     1279.09     1392.10     39.39 o
   5   9   6     2271.64     2176.80     49.98 o
   6   9   6    13304.02    13140.57    131.12 o
   7   9   6      815.06      978.34     48.60 o
   8   9   6     2101.48     2251.17     59.07 o
   9   9   6     2159.47     2197.39     64.34 o
  10   9   6      244.22      206.78     36.12 o
  11   9   6      222.92      139.98     36.45 o
  12   9   6     6153.39     6246.97    111.73 o
  13   9   6     2605.52     2795.38    104.39 o
  14   9   6     7446.05     7229.89    278.87 o
  15   9   6     1242.43      904.22    118.57 o
  16   9   6     6907.25     7090.36    240.29 o
  17   9   6     1490.67     1457.37    235.36 o
  18   9   6      214.69      282.68    106.07 o
  19   9   6      269.24      137.01    105.72 o
  20   9   6     5752.53     5931.57    243.60 o
  21   9   6     1264.91      958.76    141.83 o
  22   9   6      488.11      487.80    130.45 o
   0  10   6    36266.69    35785.13    371.95 o
   1  10   6     9981.31     9800.14    101.63 o
   2  10   6     3747.01     3795.95     56.51 o
   3  10   6     1619.18     1497.55     53.99 o
   4  10   6     2739.83     2656.57     52.99 o
   5  10   6     1671.60     1657.60     59.44 o
   6  10   6     4678.21     4304.12     78.73 o
   7  10   6    12197.92    11832.73    134.28 o
   8  10   6    45248.95    43855.30    366.62 o
   9  10   6       85.52       62.24     31.03 o
  10  10   6      297.24      292.61     41.42 o
  11  10   6      373.21      369.77     45.76 o
  12  10   6      804.28      841.75     66.68 o
  13  10   6       10.33       11.59     55.59 o
  14  10   6     6025.48     5679.28    216.98 o
  15  10   6     1963.70     2411.68    237.49 o
  16  10   6     5296.79     5327.64    211.47 o
  17  10   6       83.62      127.40    140.61 o
  18  10   6       52.30       35.65    100.56 o
  19  10   6      877.92      947.07    136.01 o
  20  10   6     1082.40     1278.64    188.89 o
  21  10   6        7.67       97.54    108.79 o
  22  10   6     1864.66     2254.26    185.28 o
   1  11   6      950.20      868.15     36.10 o
   2  11   6      787.69      753.32     34.64 o
   3  11   6      257.39      325.91     30.22 o
   4  11   6      336.34      315.84     27.88 o
   5  11   6       91.53       51.55     24.71 o
   6  11   6     2606.93     2522.21     64.81 o
   7  11   6     4401.76     4294.61     78.93 o
   8  11   6      138.65      173.81     35.65 o
   9  11   6      521.09      518.80     43.57 o
  10  11   6      397.52      451.06     44.30 o
  11  11   6      211.77      243.27     50.61 o
  12  11   6      112.36       30.45     47.68 o
  13  11   6     1429.10     1485.88    182.88 o
  14  11   6     1713.34     1847.05    144.83 o
  15  11   6      366.76      271.83    104.79 o
  16  11   6     1005.19     1003.06    125.43 o
  17  11   6      300.27      343.56    108.85 o
  18  11   6      306.29      360.35    141.13 o
  19  11   6      567.78      241.78    113.90 o
  20  11   6      199.78       65.86    113.94 o
  21  11   6       51.07       58.92    120.76 o
   0  12   6     8868.28     8528.94    126.89 o
   1  12   6     3405.06     3513.13     60.73 o
   2  12   6     1906.36     1798.65     52.88 o
   3  12   6    11618.01    11264.27    125.31 o
   4  12   6    14093.45    13976.77    139.46 o
   5  12   6     2362.68     2414.84     56.51 o
   6  12   6        6.32      109.44     31.80 o
   7  12   6     2816.27     2812.09     86.43 o
   8  12   6     5709.85     5694.52    100.31 o
   9  12   6      769.62      799.66     51.25 o
  10  12   6     1023.69      871.58     60.49 o
  11  12   6      924.67      894.45     67.23 o
  12  12   6     1923.10     2246.97    129.99 o
  13  12   6      782.51      932.18    103.58 o
  14  12   6      224.96      223.49     83.87 o
  15  12   6     2153.15     2492.94    170.74 o
  16  12   6     2109.42     2063.84    165.44 o
  17  12   6     1044.12      967.55    137.73 o
  18  12   6      565.27      480.22    124.00 o
  19  12   6     1377.65     1576.20    165.11 o
  20  12   6        6.54       87.88    122.65 o
   1  13   6       72.35       76.02     28.03 o
   2  13   6     2744.25     2735.85     62.76 o
   3  13   6     5831.61     6111.17     95.58 o
   4  13   6      722.86      671.99     43.35 o
   5  13   6     8409.76     8498.85    122.76 o
   6  13   6     7066.91     7021.07    144.64 o
   7  13   6        8.20      -12.54     35.46 o
   8  13   6     2780.79     2730.02     79.55 o
   9  13   6     4386.00     4405.10    109.37 o
  10  13   6    16819.44    16270.71    234.66 o
  11  13   6      439.39      508.48     75.09 o
  12  13   6     1333.25     1281.86    123.59 o
  13  13   6     2522.62     2603.13    203.11 o
  14  13   6     5362.21     5171.66    196.44 o
  15  13   6        7.79      -81.66     81.66 o
  16  13   6     1742.54     1686.25    136.25 o
  17  13   6     2951.89     3081.03    172.31 o
  18  13   6      459.99      755.23    164.90 o
  19  13   6      140.86        9.86    115.36 o
   0  14   6     6652.10     6538.73    159.55 o
   1  14   6      863.14      787.46     42.23 o
   2  14   6      539.95      493.64     40.01 o
   3  14   6     1437.75     1570.07     56.17 o
   4  14   6     1926.13     2032.87     69.32 o
   5  14   6      106.85       78.32     37.84 o
   6  14   6     3014.13     2943.95     83.36 o
   7  14   6      743.56      788.09     58.98 o
   8  14   6      685.69      672.41     62.21 o
   9  14   6       62.21       34.24     48.57 o
  10  14   6     1041.06     1090.01     91.47 o
  11  14   6      983.36     1015.67     88.57 o
  12  14   6       53.65      133.12     70.55 o
  13  14   6     2214.38     2151.17    121.05 o
  14  14   6     2535.08     2976.19    141.08 o
  15  14   6      157.67       64.23     95.11 o
  16  14   6      667.04      759.56    114.60 o
  17  14   6      204.89      167.10     99.45 o
  18  14   6      623.04      675.88    123.92 o
   1  15   6        6.35       -9.56     33.64 o
   2  15   6     1499.68     1420.26     59.54 o
   3  15   6      727.58      732.26     59.71 o
   4  15   6       80.83       63.98     39.72 o
   5  15   6       49.40       13.29     42.84 o
   6  15   6      201.00      259.50     50.96 o
   7  15   6       19.32      -43.46     43.46 o
   8  15   6        4.76       12.16     50.13 o
   9  15   6      288.88      318.64    114.81 o
  10  15   6       44.71      125.21     78.60 o
  11  15   6      395.03      413.71     80.79 o
  12  15   6      956.43      844.21     94.02 o
  13  15   6      105.94       -2.57     73.39 o
  14  15   6       43.69       53.93     92.01 o
  15  15   6       16.63      -12.86     93.40 o
  16  15   6      526.36      424.49    155.41 o
  17  15   6      405.96      294.98    143.10 o
   0  16   6      176.12       41.26     71.96 o
   1  16   6      453.73      520.70     74.71 o
   2  16   6       39.69       28.24     39.53 o
   3  16   6     1222.22     1178.55     70.03 o
   4  16   6      423.34      451.86     56.86 o
   5  16   6     2486.98     2205.48     89.67 o
   6  16   6      750.06      855.36     82.35 o
   7  16   6      386.67      490.67     62.63 o
   8  16   6      411.53      519.62    103.38 o
   9  16   6      134.85       71.98     70.54 o
  10  16   6      941.97      851.95    140.76 o
  11  16   6      329.50      377.61     93.74 o
  12  16   6     3163.33     3079.20    160.92 o
  13  16   6      636.07      554.19    124.10 o
  14  16   6     1370.57     1457.70    137.52 o
  15  16   6      295.19      254.87    108.34 o
   1  17   6      347.43      311.67     62.56 o
   2  17   6     1814.58     1688.11     88.74 o
   3  17   6      587.21      534.56     65.21 o
   4  17   6      113.74       59.26     54.92 o
   5  17   6       30.34      -31.19     50.76 o
   6  17   6      194.96      231.40     68.09 o
   7  17   6      185.71      213.04     68.86 o
   8  17   6       71.95       49.62     66.14 o
   9  17   6      656.49      595.39     88.59 o
  10  17   6       69.60       11.67     73.32 o
  11  17   6     1135.47     1225.32    121.37 o
  12  17   6      586.06      526.83    126.18 o
  13  17   6       24.04       67.97    133.97 o
  14  17   6      787.64      732.39    139.62 o
   0  18   6     1693.67     1803.26    187.66 o
   1  18   6     1280.21     1421.61    175.38 o
   2  18   6     2664.85     2753.61    185.03 o
   3  18   6     1951.61     2060.89    152.54 o
   4  18   6    14206.53    13873.17    463.16 o
   5  18   6     2294.91     1953.33    119.88 o
   6  18   6      239.22      180.27     79.56 o
   7  18   6     1166.72     1439.09    103.82 o
   8  18   6     2304.37     2351.03    153.63 o
   9  18   6       74.90       58.60     85.21 o
  10  18   6     5304.14     5517.17    187.41 o
  11  18   6     1502.05     1750.28    140.10 o
  12  18   6     5911.71     6198.84    330.19 o
   1  19   6     3254.20     3315.31    168.80 o
   2  19   6     1755.12     1854.82    172.53 o
   3  19   6      220.89      468.20    122.41 o
   4  19   6      369.59      420.18    120.68 o
   5  19   6     1780.95     1966.53    170.46 o
   6  19   6     1757.29     2099.34    178.90 o
   7  19   6      544.84      638.60    134.10 o
   8  19   6      346.24      404.94    128.28 o
   9  19   6     1628.94     1673.20    268.84 o
   0  20   6      341.99      313.56    209.81 o
   1  20   6        8.70      194.32    182.14 o
   2  20   6        4.29        1.38    106.02 o
   3  20   6       10.93     -110.08    110.08 o
   4  20   6      138.84       59.93    114.89 o
   5  20   6      447.29      300.89    176.34 o
   6  20   6       74.96      132.29    123.57 o
   1   1   7     1798.43     2081.35     33.28 o
   2   1   7    10906.05    10307.18     87.73 o
   3   1   7      549.23      910.22     23.78 o
   4   1   7     1604.63     1882.91     31.98 o
   5   1   7    36133.34    37487.30    237.20 o
   6   1   7    24091.69    23432.90    151.36 o
   7   1   7     2682.49     2529.77     32.99 o
   8   1   7      271.70      325.29     16.75 o
   9   1   7    11337.54    11607.82    140.92 o
  10   1   7    18409.04    17911.22    181.10 o
  11   1   7     3880.35     4290.48     68.98 o
  12   1   7     1447.38     1282.39     46.74 o
  13   1   7     3127.93     3131.50     70.24 o
  14   1   7    13571.34    13098.21    184.83 o
  15   1   7      130.93      105.41     33.66 o
  16   1   7     1534.42     1649.90     62.67 o
  17   1   7     2546.36     2653.67    119.08 o
  18   1   7    11060.77    10997.76    232.16 o
  19   1   7        8.88      -39.60     58.99 o
  20   1   7       25.24       52.08     68.77 o
  21   1   7      699.37      584.64     99.73 o
  22   1   7     1019.35     1154.01    105.15 o
  23   1   7      444.73      376.46     89.15 o
  24   1   7     1199.29     1447.24    135.67 o
  25   1   7      384.60      351.86    113.90 o
   0   2   7    69527.06    74095.80    614.92 o
   1   2   7     1384.35     1181.13     17.98 o
   2   2   7     6064.19     5971.55     56.36 o
   3   2   7     9504.45     8522.54     65.81 o
   4   2   7     7000.21     6019.28     50.32 o
   5   2   7     2404.31     2140.11     34.11 o
   6   2   7     6338.86     6824.13     63.09 o
   7   2   7    16662.97    16633.60    119.53 o
   8   2   7     3122.50     2968.59     43.54 o
   9   2   7     2323.68     2573.21     38.32 o
  10   2   7    10889.60    10332.60     89.82 o
  11   2   7    10961.42    10623.47    119.48 o
  12   2   7    23553.62    23555.08    280.53 o
  13   2   7      119.68       64.22     27.59 o
  14   2   7      451.02      415.16     38.00 o
  15   2   7     7026.19     7009.32    165.10 o
  16   2   7     2346.85     2320.89     89.81 o
  17   2   7     2706.94     2424.18    112.50 o
  18   2   7    14359.47    14834.58    266.60 o
  19   2   7     5531.84     5413.79    162.11 o
  20   2   7     1553.69     1567.77    107.66 o
  21   2   7      611.58      702.79    103.71 o
  22   2   7     1082.63     1197.33    106.99 o
  23   2   7     1079.49     1264.34    113.96 o
  24   2   7      781.02      853.73    109.42 o
  25   2   7      593.10      605.14    204.62 o
   1   3   7    20926.46    21305.56    136.76 o
   2   3   7      155.58      111.49     10.57 o
   3   3   7    22162.21    23855.16    156.47 o
   4   3   7        5.66       27.86      9.69 o
   5   3   7      115.82      130.45     12.82 o
   6   3   7     5304.72     5624.37     53.74 o
   7   3   7     4517.28     4439.87     46.19 o
   8   3   7     1178.58      942.47     26.10 o
   9   3   7    15131.82    15360.72    118.27 o
  10   3   7       79.39       63.53     20.38 o
  11   3   7      102.07       56.06     23.90 o
  12   3   7     1231.74     1260.53     45.61 o
  13   3   7     8368.33     7867.76    170.92 o
  14   3   7       44.25       35.24     33.20 o
  15   3   7       68.80       73.51     35.46 o
  16   3   7      503.94      459.45     46.69 o
  17   3   7     3913.11     3766.72    137.91 o
  18   3   7       16.75       61.26     72.03 o
  19   3   7      498.50      442.67     76.80 o
  20   3   7     1920.21     1953.90    116.25 o
  21   3   7     4536.51     4389.78    170.84 o
  22   3   7      234.14      126.45    100.83 o
  23   3   7      180.36      188.07     99.50 o
  24   3   7     4187.94     4047.61    198.47 o
   0   4   7    38315.57    39516.06    365.41 o
   1   4   7     7771.00     8310.68     63.98 o
   2   4   7     5045.77     5067.24     49.61 o
   3   4   7      272.36      290.01     14.01 o
   4   4   7     6804.99     7058.03     61.02 o
   5   4   7     6501.73     7177.58     67.49 o
   6   4   7    15048.31    15452.81    110.37 o
   7   4   7     6647.07     6968.08     62.60 o
   8   4   7     2274.84     2074.57     41.65 o
   9   4   7     1358.14     1733.66     39.88 o
  10   4   7     4723.91     4646.72     88.01 o
  11   4   7       94.16       38.63     25.91 o
  12   4   7     4535.87     4432.09     81.18 o
  13   4   7        0.58       38.58     29.78 o
  14   4   7     1132.55     1101.04     52.22 o
  15   4   7     9497.35     9469.13    139.53 o
  16   4   7      487.53      510.71     59.91 o
  17   4   7      418.95      403.69     68.19 o
  18   4   7     1837.73     1790.30    106.27 o
  19   4   7      145.12      143.56     80.91 o
  20   4   7      686.12      602.09     98.70 o
  21   4   7        4.06       19.69     83.31 o
  22   4   7     3757.57     4118.34    190.92 o
  23   4   7      478.80      390.09    109.08 o
  24   4   7      543.42      500.65    115.60 o
   1   5   7     2439.08     2616.36     31.15 o
   2   5   7      182.14      214.89     13.42 o
   3   5   7      213.45      252.55     13.50 o
   4   5   7      284.67      244.09     14.74 o
   5   5   7     2387.81     2391.57     38.50 o
   6   5   7     2960.74     2947.65     38.96 o
   7   5   7      472.06      501.31     21.47 o
   8   5   7      188.16      167.24     18.88 o
   9   5   7     1144.18     1145.07     51.83 o
  10   5   7      986.85     1017.35     44.23 o
  11   5   7      155.03      188.41     30.45 o
  12   5   7      346.75      369.12     36.43 o
  13   5   7     1801.83     1677.84     75.38 o
  14   5   7      109.27       61.20     35.41 o
  15   5   7       98.43      132.85     42.35 o
  16   5   7     2285.25     2125.70     95.01 o
  17   5   7      258.75      366.56     77.22 o
  18   5   7      395.45      336.56     83.51 o
  19   5   7       34.96       36.51     76.48 o
  20   5   7      165.61      149.84     87.60 o
  21   5   7      407.11      452.32    102.61 o
  22   5   7      534.40      562.74    105.67 o
  23   5   7      344.17      332.69    121.71 o
  24   5   7      183.27      230.90    122.70 o
   0   6   7    22319.97    23165.11    220.99 o
   1   6   7     6117.37     5854.28     56.81 o
   2   6   7    10925.97    12096.73     96.40 o
   3   6   7     9142.67     9055.15     70.28 o
   4   6   7      713.61      610.96     23.85 o
   5   6   7      826.51      775.68     28.11 o
   6   6   7    16335.20    16747.38    135.25 o
   7   6   7     5304.59     4884.04     70.92 o
   8   6   7     3447.48     3042.62     61.75 o
   9   6   7      516.78      478.37     36.25 o
  10   6   7      207.25      174.68     31.34 o
  11   6   7     1024.29      852.55     46.75 o
  12   6   7      231.92      207.60     36.42 o
  13   6   7     3088.66     2866.85     98.13 o
  14   6   7     4540.50     4251.54    138.21 o
  15   6   7     3793.65     3713.77     99.45 o
  16   6   7     1054.81     1049.89     84.87 o
  17   6   7       54.28      -25.43     66.20 o
  18   6   7      551.42      706.13    113.81 o
  19   6   7     3827.05     3579.09    237.61 o
  20   6   7      724.07      637.59    103.47 o
  21   6   7     1753.47     1941.82    233.56 o
  22   6   7     5526.34     6116.87    374.46 o
  23   6   7     2229.54     1807.84    176.35 o
  24   6   7      647.87      603.48    155.56 o
   1   7   7     5792.24     5218.67     52.45 o
   2   7   7    18286.48    16941.10    120.82 o
   3   7   7      420.50      240.79     17.33 o
   4   7   7      166.32      129.46     17.02 o
   5   7   7    19238.64    18377.79    159.98 o
   6   7   7    15614.76    15116.21    139.05 o
   7   7   7     4202.20     4405.20     69.69 o
   8   7   7      560.84      532.39     35.03 o
   9   7   7    11000.23    10580.68    128.25 o
  10   7   7    19940.78    19043.10    207.34 o
  11   7   7     4086.32     4142.44     84.92 o
  12   7   7     1012.29      909.84     56.75 o
  13   7   7     8999.66     8862.95    133.77 o
  14   7   7     6357.62     6360.27    114.80 o
  15   7   7       32.18       -3.15     45.15 o
  16   7   7     1424.76     1338.12    122.80 o
  17   7   7    10454.98    10246.04    243.61 o
  18   7   7     7513.24     7899.51    221.64 o
  19   7   7      229.91      157.83    101.51 o
  20   7   7     1061.08     1041.96    131.69 o
  21   7   7      576.70      807.66    133.91 o
  22   7   7      258.95      216.86    122.27 o
  23   7   7      530.31      480.91    131.10 o
   0   8   7      392.89      550.97     30.36 o
   1   8   7      576.56      473.32     19.60 o
   2   8   7      117.87      115.67     16.51 o
   3   8   7     3682.24     3380.63     52.24 o
   4   8   7     9650.40     9308.26     98.47 o
   5   8   7     1863.50     1870.22     45.73 o
   6   8   7      936.48     1040.00     36.28 o
   7   8   7     6443.81     6476.64     88.73 o
   8   8   7     6137.84     6050.83    135.30 o
   9   8   7       74.30       46.12     28.78 o
  10   8   7     1593.18     1517.04     55.54 o
  11   8   7    19467.65    19120.40    214.29 o
  12   8   7      776.73      622.98     47.17 o
  13   8   7      576.09      546.57     47.77 o
  14   8   7      231.92      278.23     48.25 o
  15   8   7     1766.89     1676.64     87.75 o
  16   8   7      352.78      397.47     96.40 o
  17   8   7       40.71       10.61     83.33 o
  18   8   7      119.68      119.04     96.20 o
  19   8   7     3508.05     3567.87    203.04 o
  20   8   7      946.70      761.26    135.76 o
  21   8   7       79.05       48.35    110.53 o
  22   8   7      165.61      255.47    125.97 o
  23   8   7      743.95      735.39    145.59 o
   1   9   7      227.54      334.30     23.06 o
   2   9   7     1939.68     1996.77     42.58 o
   3   9   7      139.20      203.43     23.91 o
   4   9   7     2039.52     2223.29     48.03 o
   5   9   7      772.52      728.19     32.01 o
   6   9   7      580.77      525.68     34.22 o
   7   9   7     1340.16     1428.87     47.97 o
   8   9   7       18.06       18.12     26.73 o
   9   9   7     3177.18     3195.61     69.47 o
  10   9   7     5385.66     5267.48     93.47 o
  11   9   7     1475.07     1754.01     63.24 o
  12   9   7     1136.05      979.56     58.59 o
  13   9   7      884.75      940.24     60.85 o
  14   9   7       96.94       75.99     58.24 o
  15   9   7      147.18       81.70     84.53 o
  16   9   7      366.95      377.50    106.07 o
  17   9   7      228.71      170.25     96.60 o
  18   9   7     1489.63     1431.40    141.71 o
  19   9   7      104.76      -75.09     94.48 o
  20   9   7      255.32       68.05    167.64 o
  21   9   7        0.02        4.92    107.50 o
  22   9   7      626.29      238.39    168.68 o
   0  10   7    11118.73     9883.16    140.19 o
   1  10   7      883.44      835.44     34.00 o
   2  10   7      556.20      546.49     29.92 o
   3  10   7     1945.81     1858.27     50.07 o
   4  10   7      291.88      299.00     27.14 o
   5  10   7      470.11      484.29     35.13 o
   6  10   7     1162.02     1098.01     44.71 o
   7  10   7    18801.28    18396.47    183.59 o
   8  10   7     6725.88     6886.24     99.96 o
   9  10   7      164.87      104.74     31.64 o
  10  10   7       20.21      -29.97     29.97 o
  11  10   7     4851.32     4887.65    101.37 o
  12  10   7      156.82      103.56     40.35 o
  13  10   7     2125.40     2051.05     95.88 o
  14  10   7     5278.23     5008.17    147.63 o
  15  10   7     1412.29     1466.45    137.86 o
  16  10   7     2751.13     2804.34    177.26 o
  17  10   7      315.30      404.90    221.39 o
  18  10   7       16.62      158.73     98.65 o
  19  10   7     1544.03     1807.39    181.01 o
  20  10   7      255.13      204.69    113.83 o
  21  10   7      301.21      227.18    120.83 o
   1  11   7     7467.06     7215.03     87.90 o
   2  11   7       99.66       64.83     24.64 o
   3  11   7     6468.42     6183.37     85.65 o
   4  11   7     1313.64     1305.00     43.78 o
   5  11   7     1673.33     1621.30     58.01 o
   6  11   7     3165.98     3100.64     66.47 o
   7  11   7       17.24        0.19     30.17 o
   8  11   7      274.97      317.99     37.69 o
   9  11   7     1484.17     1463.14     62.08 o
  10  11   7     3951.21     3856.45     93.17 o
  11  11   7     1144.11     1116.88     57.86 o
  12  11   7      567.63      733.24     69.48 o
  13  11   7     6776.55     6811.12    156.55 o
  14  11   7      227.90       99.19     77.51 o
  15  11   7       40.79       50.00     79.23 o
  16  11   7     6049.36     6124.83    462.74 o
  17  11   7     5115.64     4905.77    233.82 o
  18  11   7       58.23      -28.02    104.80 o
  19  11   7      907.05      695.90    130.67 o
  20  11   7      672.69      729.26    137.67 o
  21  11   7     1613.68     1594.64    168.68 o
   0  12   7      196.60      208.21     38.45 o
   1  12   7     2388.12     2150.65     52.74 o
   2  12   7    12908.09    12764.20    136.17 o
   3  12   7      622.75      615.26     38.31 o
   4  12   7    10771.53    10566.66    123.01 o
   5  12   7     6268.49     6193.91     91.32 o
   6  12   7     1550.90     1406.40     50.24 o
   7  12   7     1273.65     1253.27     59.82 o
   8  12   7       41.10       -3.90     34.33 o
   9  12   7     1223.44     1319.10     59.92 o
  10  12   7     3022.43     3218.40     87.74 o
  11  12   7     6412.46     6499.45    236.79 o
  12  12   7     1130.32     1283.71     84.34 o
  13  12   7     1323.68     1251.75    137.16 o
  14  12   7       26.24      -26.54     75.10 o
  15  12   7     1535.44     1882.94    136.56 o
  16  12   7      329.89      294.31     94.16 o
  17  12   7      363.11      407.86     98.97 o
  18  12   7     2676.36     3315.74    177.67 o
  19  12   7      841.93      881.39    194.94 o
  20  12   7      533.64      412.48    134.00 o
   1  13   7      730.48      720.26     38.48 o
   2  13   7     8724.05     8322.35    104.19 o
   3  13   7      444.80      446.18     37.44 o
   4  13   7      362.06      380.41     39.06 o
   5  13   7      453.07      465.90     43.33 o
   6  13   7       14.98       34.24     36.19 o
   7  13   7      406.04      421.53     43.62 o
   8  13   7     1207.70     1231.41     59.94 o
   9  13   7      610.49      685.44     52.52 o
  10  13   7     8464.57     7969.91    152.40 o
  11  13   7      438.45      469.73     61.41 o
  12  13   7      183.52      145.37     67.57 o
  13  13   7      459.64      485.69     80.78 o
  14  13   7     1818.74     1787.35    133.78 o
  15  13   7       35.84      131.93     75.30 o
  16  13   7      167.57      164.82     94.60 o
  17  13   7     1141.37     1354.92    130.98 o
  18  13   7     2274.80     2204.33    156.75 o
  19  13   7       35.02      130.85     98.38 o
   0  14   7      525.61      586.27     58.53 o
   1  14   7        4.96       -6.45     30.44 o
   2  14   7      194.08      157.82     35.10 o
   3  14   7       46.44       47.19     35.12 o
   4  14   7       60.25       99.64     44.50 o
   5  14   7        2.46       25.49     37.62 o
   6  14   7      886.42      958.14     55.50 o
   7  14   7       14.96       70.38     39.76 o
   8  14   7       12.65       13.04     47.26 o
   9  14   7       22.06       10.30     52.34 o
  10  14   7      786.12      850.26     70.43 o
  11  14   7      785.18      897.18     91.38 o
  12  14   7      100.61       66.13     69.81 o
  13  14   7      850.61      775.73     91.80 o
  14  14   7      120.24      169.18     78.61 o
  15  14   7      823.01      819.86    112.62 o
  16  14   7     4954.84     5137.99    215.70 o
  17  14   7       75.29       75.56    106.82 o
  18  14   7     4087.24     4255.35    244.82 o
   1  15   7     4596.04     4556.96    119.73 o
   2  15   7     4421.25     4350.53     99.54 o
   3  15   7     2755.53     2635.49     85.91 o
   4  15   7       12.33       18.70     37.89 o
   5  15   7     1793.08     1835.05     77.30 o
   6  15   7    14103.61    13616.01    174.57 o
   7  15   7      921.95      911.12     70.72 o
   8  15   7      323.46      354.47     59.53 o
   9  15   7     1241.34     1472.88     83.23 o
  10  15   7     5730.88     5494.66    189.58 o
  11  15   7      549.45      464.51     92.18 o
  12  15   7      961.90     1085.02    102.92 o
  13  15   7      837.49     1008.65    142.76 o
  14  15   7     5033.25     5432.40    217.75 o
  15  15   7      201.06      194.22    100.68 o
  16  15   7     1518.93     1853.77    149.71 o
  17  15   7      927.52      983.30    164.40 o
   0  16   7    14629.07    14088.24    250.25 o
   1  16   7     3270.34     3256.57    102.57 o
   2  16   7      148.64      169.05     44.66 o
   3  16   7     2681.59     2614.09     84.17 o
   4  16   7     2445.92     2621.09     84.22 o
   5  16   7      694.76      773.38     63.89 o
   6  16   7     4775.45     4535.25    125.31 o
   7  16   7     6529.09     6395.32    143.19 o
   8  16   7     3425.59     3616.22    119.77 o
   9  16   7      248.67      301.95     77.01 o
  10  16   7      188.94      117.77     74.48 o
  11  16   7     3237.69     3373.13    145.64 o
  12  16   7     3941.17     4002.58    255.94 o
  13  16   7      312.78       83.87    197.06 o
  14  16   7     1188.88     1327.72    235.23 o
  15  16   7     1234.94     1372.07    140.82 o
   1  17   7     1057.53     1008.67     72.22 o
   2  17   7      267.32      241.31     55.13 o
   3  17   7        9.32       47.14     54.76 o
   4  17   7       78.68       74.49     53.15 o
   5  17   7      246.15      260.92     58.74 o
   6  17   7       56.23       46.00     60.99 o
   7  17   7      908.06      817.94     86.05 o
   8  17   7      290.67      399.03    100.28 o
   9  17   7      597.42      674.27    105.38 o
  10  17   7      495.48      428.28     99.86 o
  11  17   7      618.15      757.60    113.92 o
  12  17   7      730.17      623.07    110.21 o
  13  17   7     1561.33     1413.48    160.05 o
   0  18   7       87.20       96.84    186.75 o
   1  18   7       74.47      101.33     70.11 o
   2  18   7      230.79      245.63    107.58 o
   3  18   7      338.39      250.95     65.29 o
   4  18   7     3079.24     3226.57    119.25 o
   5  18   7       32.81      -16.71     59.18 o
   6  18   7       16.20      -26.75     76.30 o
   7  18   7      125.63      292.87     85.42 o
   8  18   7       16.96      -51.67     79.64 o
   9  18   7       39.37       20.78     79.86 o
  10  18   7      593.94      806.28    129.79 o
  11  18   7      778.27      839.98    116.97 o
   1  19   7      352.61      595.65    119.02 o
   2  19   7       49.14       43.88    100.12 o
   3  19   7       66.50      -26.59     85.12 o
   4  19   7        9.61       49.85    108.58 o
   5  19   7      298.18      230.08    117.36 o
   6  19   7       65.15       11.27     93.38 o
   7  19   7       68.73       14.10     91.92 o
   8  19   7      110.18       98.98     94.06 o
   9  19   7      548.63      737.30    105.36 o
   0  20   7      578.84      359.67    235.17 o
   1  20   7     2846.74     3029.76    257.20 o
   2  20   7      533.23      238.91    151.59 o
   3  20   7      242.57      139.50    148.25 o
   4  20   7      132.89     -107.27    107.27 o
   0   0   8   116560.69   123233.17   1788.22 o
   1   0   8       84.50      118.10     23.57 o
   2   0   8    34875.38    36590.98    375.84 o
   3   0   8    11689.66    13268.24    144.75 o
   4   0   8    26465.82    25157.43    276.86 o
   5   0   8      404.05      600.66     37.11 o
   6   0   8      286.38      442.23     30.18 o
   7   0   8      641.96      376.57     19.44 o
   8   0   8     3235.45     2998.80     70.07 o
   9   0   8     2325.47     2500.08     67.43 o
  10   0   8    14027.87    14168.13    205.66 o
  11   0   8     1980.86     1664.08     56.68 o
  12   0   8    17425.33    16878.31    443.54 o
  13   0   8     6703.98     6275.52    144.87 o
  14   0   8     3538.26     3503.14    109.25 o
  15   0   8     4569.00     4248.15    267.33 o
  16   0   8       96.15      166.77     54.53 o
  17   0   8      678.37      658.96     70.99 o
  18   0   8    11255.57    11607.68    361.69 o
  19   0   8      204.77      160.68     84.40 o
  20   0   8     8645.30     8904.65    265.12 o
  21   0   8     5064.19     5304.10    275.72 o
  22   0   8      703.20     1005.83    164.12 o
  23   0   8       38.11     -113.30    113.30 o
  24   0   8        0.60     -122.69    122.69 o
   1   1   8     1364.10     1269.21     23.23 o
   2   1   8    18667.34    18375.88    156.82 o
   3   1   8     1677.77     1626.07     31.66 o
   4   1   8     9470.67    10066.62     94.63 o
   5   1   8     9253.49     9138.66     84.29 o
   6   1   8     4542.34     4257.41     44.51 o
   7   1   8     3162.03     3452.94     37.10 o
   8   1   8     6307.97     6570.96     58.76 o
   9   1   8     5547.63     5332.12     69.18 o
  10   1   8     6615.03     6761.25     88.14 o
  11   1   8      206.19      287.29     25.06 o
  12   1   8     1001.18      914.67     39.15 o
  13   1   8     9061.59     8916.88    161.56 o
  14   1   8      172.23      165.49     33.31 o
  15   1   8      571.55      563.22     42.99 o
  16   1   8     3333.14     3206.51    102.45 o
  17   1   8     2939.14     3145.90    122.43 o
  18   1   8     2621.09     2615.85    129.01 o
  19   1   8       76.90      124.21     67.87 o
  20   1   8     1355.48     1341.77    103.03 o
  21   1   8      232.99      172.14     77.76 o
  22   1   8      318.22      260.84     87.18 o
  23   1   8     1069.63      952.16    121.70 o
  24   1   8     1325.40     1285.41    134.25 o
   0   2   8     1405.23     1246.95     22.62 o
   1   2   8      421.95      519.49     12.27 o
   2   2   8     6542.86     7136.58     56.45 o
   3   2   8    35735.94    37785.14    244.44 o
   4   2   8     1660.45     1811.52     27.90 o
   5   2   8     5338.88     5064.44     50.53 o
   6   2   8        2.39        2.61     10.85 o
   7   2   8    13130.92    14494.41    103.89 o
   8   2   8     2568.16     2715.58     35.86 o
   9   2   8      384.82      491.08     20.95 o
  10   2   8      603.51      593.63     25.41 o
  11   2   8    12357.12    12118.24    149.29 o
  12   2   8     1204.19     1134.57     44.27 o
  13   2   8    15378.00    14773.45    202.07 o
  14   2   8     8793.54     8633.17    114.92 o
  15   2   8     1385.20     1308.02     59.36 o
  16   2   8      192.39      237.56     47.37 o
  17   2   8      194.20      230.30     47.16 o
  18   2   8     1608.96     1636.68    119.63 o
  19   2   8     4912.03     5033.64    221.75 o
  20   2   8      851.44      874.34    100.24 o
  21   2   8     2871.96     3091.34    198.47 o
  22   2   8      793.09      992.28    102.05 o
  23   2   8      226.24       66.89     83.51 o
  24   2   8      160.94      234.72     94.48 o
   1   3   8     7463.75     8068.16     58.27 o
   2   3   8     8464.21     8519.71     69.75 o
   3   3   8    11898.97    12729.20     92.02 o
   4   3   8     1242.73     1397.64     23.85 o
   5   3   8      146.04       95.14     13.50 o
   6   3   8    15629.02    16385.21    122.95 o
   7   3   8      154.14      184.84     15.83 o
   8   3   8       39.43       45.25     13.35 o
   9   3   8     4096.50     4182.47     49.76 o
  10   3   8       55.85       54.27     18.22 o
  11   3   8      206.38      164.17     26.92 o
  12   3   8      811.38      891.78     44.58 o
  13   3   8      684.05      734.85     44.14 o
  14   3   8      143.05      160.13     34.42 o
  15   3   8      495.13      515.30     46.13 o
  16   3   8     5926.35     5680.74    143.22 o
  17   3   8      100.20       93.29     48.54 o
  18   3   8       41.05      128.06     66.99 o
  19   3   8     2837.69     2840.90    175.81 o
  20   3   8      208.84      123.16     73.40 o
  21   3   8     1429.95     1515.68    113.91 o
  22   3   8      267.60       54.79     79.18 o
  23   3   8       33.26      -92.72     92.72 o
  24   3   8     1329.11     1274.66    148.32 o
   0   4   8    10311.12    10276.57    112.06 o
   1   4   8     4192.83     3503.51     40.51 o
   2   4   8     1391.77     1834.27     26.49 o
   3   4   8    25436.60    25692.76    170.37 o
   4   4   8     9474.62     9066.70     73.80 o
   5   4   8    18723.04    18713.73    132.41 o
   6   4   8    21620.78    23090.92    166.26 o
   7   4   8    28345.00    28096.60    185.34 o
   8   4   8     7936.92     7826.17     72.47 o
   9   4   8    10339.32    10452.93    113.25 o
  10   4   8      401.01      332.67     31.10 o
  11   4   8    16430.34    15952.86    177.18 o
  12   4   8     1131.82     1197.75     50.23 o
  13   4   8     2388.22     2253.58     66.81 o
  14   4   8     3881.56     3753.67     91.38 o
  15   4   8    18539.13    17876.74    230.20 o
  16   4   8     4888.27     4934.06    103.91 o
  17   4   8     2067.20     2041.50    100.70 o
  18   4   8     1303.93     1229.37     95.33 o
  19   4   8     4791.84     4695.45    164.37 o
  20   4   8       37.18      -63.30     79.54 o
  21   4   8      895.78      843.22    113.18 o
  22   4   8      121.99      128.34     93.67 o
  23   4   8     1920.43     2208.92    156.46 o
  24   4   8      563.38      433.36    116.54 o
   1   5   8     1063.40      808.28     20.27 o
   2   5   8    10072.28     9836.90     78.36 o
   3   5   8      122.17       63.94     12.16 o
   4   5   8     8864.28     9576.96     81.28 o
   5   5   8     4938.48     4512.09     51.49 o
   6   5   8     9460.45     9136.30     90.59 o
   7   5   8      173.18      138.56     17.37 o
   8   5   8     2555.41     2634.80     52.81 o
   9   5   8    21919.15    21640.28    199.75 o
  10   5   8     2008.99     1867.22     70.40 o
  11   5   8     2102.38     2191.37     62.15 o
  12   5   8     8559.22     8419.59    161.13 o
  13   5   8    14389.70    13940.16    164.96 o
  14   5   8     1554.32     1706.93     63.24 o
  15   5   8      395.19      371.27     42.59 o
  16   5   8     2442.54     2325.59     84.67 o
  17   5   8     7845.11     7883.25    264.90 o
  18   5   8     1457.84     1556.01    117.15 o
  19   5   8      116.17       94.90     78.74 o
  20   5   8     1072.23      991.27    111.96 o
  21   5   8     3819.77     3835.96    181.82 o
  22   5   8       66.51      209.31     97.57 o
  23   5   8       47.65       68.35     99.84 o
  24   5   8      730.38      786.70    145.72 o
   0   6   8    11900.92    10901.43    120.06 o
   1   6   8     1347.95     1260.71     25.42 o
   2   6   8     9573.41    10609.91     96.83 o
   3   6   8     8178.67     8813.59     71.97 o
   4   6   8     4799.02     4867.27     48.87 o
   5   6   8     1210.31     1364.21     30.33 o
   6   6   8     1443.90     1319.00     37.56 o
   7   6   8       24.25       19.88     21.01 o
   8   6   8     7966.29     7562.77     94.91 o
   9   6   8     6072.59     6474.04     94.71 o
  10   6   8        7.30        5.05     26.73 o
  11   6   8     4743.70     4867.83     90.15 o
  12   6   8     1818.87     1745.62     71.20 o
  13   6   8      960.03      887.02     54.45 o
  14   6   8      343.87      362.28     44.32 o
  15   6   8      454.77      465.93     53.07 o
  16   6   8       81.71       64.15     53.13 o
  17   6   8     2144.40     2264.82    130.31 o
  18   6   8     1157.46     1313.35    114.03 o
  19   6   8      308.60      383.08     91.39 o
  20   6   8        2.68       23.45     85.27 o
  21   6   8      350.07      255.14     96.55 o
  22   6   8     1243.66     1274.37    151.21 o
  23   6   8      827.03      855.64    145.81 o
   1   7   8     3807.42     3943.37     46.48 o
   2   7   8      340.40      389.63     21.81 o
   3   7   8     1019.55      948.81     30.18 o
   4   7   8      440.68      529.01     27.42 o
   5   7   8     3639.83     3782.31     54.60 o
   6   7   8       20.24       13.35     21.34 o
   7   7   8      535.35      548.63     32.24 o
   8   7   8      406.67      427.26     30.95 o
   9   7   8       11.00       -2.59     26.38 o
  10   7   8      973.65      901.84     45.28 o
  11   7   8     1524.57     1667.68     67.71 o
  12   7   8        7.36       -4.05     34.00 o
  13   7   8      182.33      214.69     40.46 o
  14   7   8      302.11      309.36     44.05 o
  15   7   8       21.06       33.39     42.51 o
  16   7   8     3801.32     3887.99    128.74 o
  17   7   8      187.33      144.75     78.14 o
  18   7   8        0.11      -61.92     76.88 o
  19   7   8       51.57      128.49     89.34 o
  20   7   8      118.64      107.12    104.50 o
  21   7   8      379.82      233.42    115.95 o
  22   7   8       97.54       56.86    118.65 o
  23   7   8       32.08      217.98    122.10 o
   0   8   8     9144.88     8391.87    125.48 o
   1   8   8      239.85      226.15     20.90 o
   2   8   8      805.60      838.47     29.41 o
   3   8   8    11745.25    11764.91    111.04 o
   4   8   8     4929.58     4810.43     64.03 o
   5   8   8     1143.06     1096.08     38.30 o
   6   8   8     1145.26     1193.82     48.31 o
   7   8   8     1222.76     1193.80     44.20 o
   8   8   8    24563.59    24228.74    222.71 o
   9   8   8     3138.09     3130.63     77.91 o
  10   8   8       98.39       97.70     32.29 o
  11   8   8     2332.13     2363.51     84.14 o
  12   8   8      462.64      438.30     42.96 o
  13   8   8      374.48      415.59     46.41 o
  14   8   8     6836.51     6700.83    127.53 o
  15   8   8      398.07      296.21     59.09 o
  16   8   8      775.87      901.93     98.56 o
  17   8   8     2606.21     2538.36    169.77 o
  18   8   8      348.08      294.57    103.34 o
  19   8   8     2655.12     2842.65    187.88 o
  20   8   8       75.12      -40.01    105.69 o
  21   8   8       46.58       26.20    108.41 o
  22   8   8     4148.06     4190.31    236.47 o
   1   9   8      851.00      812.83     33.26 o
   2   9   8    14897.34    14274.04    129.49 o
   3   9   8     1710.31     1595.05     52.14 o
   4   9   8      631.75      611.35     30.27 o
   5   9   8     1694.52     1530.03     45.84 o
   6   9   8     6429.28     6124.87     96.10 o
   7   9   8      948.29      874.90     41.66 o
   8   9   8     8695.04     8940.94    114.02 o
   9   9   8     5310.71     5507.30     89.12 o
  10   9   8     3848.37     3782.45     76.84 o
  11   9   8      258.42      254.68     40.28 o
  12   9   8      185.56      180.13     39.26 o
  13   9   8    11108.53    10871.36    156.64 o
  14   9   8      671.21      647.54     62.16 o
  15   9   8      570.99      468.21     70.48 o
  16   9   8     5362.93     4738.18    214.12 o
  17   9   8     4995.52     4814.81    221.98 o
  18   9   8       36.13      -63.82    110.49 o
  19   9   8     1033.77     1096.35    142.07 o
  20   9   8      286.45      309.00    121.84 o
  21   9   8     5079.55     4873.13    252.26 o
  22   9   8      175.96      191.71    129.32 o
   0  10   8     4051.49     4061.69     90.39 o
   1  10   8    16948.41    16554.20    148.77 o
   2  10   8     3930.81     3881.27     63.61 o
   3  10   8     2761.47     2518.00     53.66 o
   4  10   8     4395.75     4313.41     70.22 o
   5  10   8       29.00        4.43     24.67 o
   6  10   8      384.95      346.36     32.51 o
   7  10   8    32638.03    31857.27    281.85 o
   8  10   8     1019.58     1009.00     47.32 o
   9  10   8     3654.45     3854.70     90.61 o
  10  10   8     6326.85     6286.99     99.32 o
  11  10   8     9258.55     8614.17    120.44 o
  12  10   8      889.61      845.45     56.31 o
  13  10   8      930.25      876.67     62.95 o
  14  10   8       97.51      153.78     60.90 o
  15  10   8     9174.59     9909.11    247.21 o
  16  10   8      595.52      557.89    144.57 o
  17  10   8      324.20      456.52    114.77 o
  18  10   8      122.34      117.46    106.91 o
  19  10   8       46.97      142.86    107.77 o
  20  10   8      424.30      473.72    121.78 o
  21  10   8      108.97      -10.10    111.03 o
   1  11   8      545.41      557.31     32.80 o
   2  11   8     1263.67     1208.55     44.27 o
   3  11   8     1934.16     1981.05     54.05 o
   4  11   8     1144.69     1088.42     44.05 o
   5  11   8     1107.81     1163.42     45.71 o
   6  11   8      504.50      481.98     36.81 o
   7  11   8      469.89      535.07     38.40 o
   8  11   8     2460.41     2507.21     69.44 o
   9  11   8     1264.78     1238.17     54.16 o
  10  11   8      156.73      172.79     39.09 o
  11  11   8      179.04      145.21     43.38 o
  12  11   8      715.73      774.41     56.45 o
  13  11   8      454.67      510.68     63.27 o
  14  11   8     1841.78     1783.67     97.21 o
  15  11   8      723.04      729.84    103.46 o
  16  11   8      285.93      224.06     88.99 o
  17  11   8      125.57      175.12     91.80 o
  18  11   8      386.15      296.73    119.00 o
  19  11   8       94.61      -40.19    108.72 o
  20  11   8       92.74      105.49    151.21 o
   0  12   8     7324.43     7429.32    125.92 o
   1  12   8     5492.69     5541.62     79.84 o
   2  12   8     4753.60     4757.74     98.13 o
   3  12   8    14150.08    13570.23    155.65 o
   4  12   8      549.39      604.22     38.71 o
   5  12   8     5843.47     5604.14     90.66 o
   6  12   8       22.27       28.32     31.91 o
   7  12   8     5063.85     5230.74    101.87 o
   8  12   8      959.16      988.65     50.79 o
   9  12   8      824.36      956.13     54.86 o
  10  12   8     1170.58     1221.59     63.50 o
  11  12   8     2526.65     2481.09     83.69 o
  12  12   8       21.36      -31.69     48.57 o
  13  12   8      621.93      678.25     67.08 o
  14  12   8       10.63       33.04     66.99 o
  15  12   8     6095.17     6135.54    211.00 o
  16  12   8      599.27      517.07    103.91 o
  17  12   8      321.86      398.28    101.10 o
  18  12   8     1288.03     1313.95    132.25 o
  19  12   8     1722.95     1752.55    148.77 o
  20  12   8       35.28      -14.93    134.49 o
   1  13   8      576.77      565.36     36.71 o
   2  13   8     5916.56     5870.24     94.58 o
   3  13   8     1153.14     1186.15     50.15 o
   4  13   8     1827.52     1831.63     69.40 o
   5  13   8     1174.46     1177.68     52.61 o
   6  13   8       61.44       69.87     36.78 o
   7  13   8      695.86      668.99     48.14 o
   8  13   8     3271.15     3212.57     95.82 o
   9  13   8     5483.70     5625.36    107.06 o
  10  13   8     3382.32     3255.78     96.44 o
  11  13   8      925.71      869.98     69.41 o
  12  13   8     4757.37     4429.82    157.37 o
  13  13   8     4851.58     4920.39    199.23 o
  14  13   8      866.16      915.55     96.69 o
  15  13   8      452.40      377.47     99.45 o
  16  13   8      235.68      236.35     97.55 o
  17  13   8     3140.43     3224.58    179.77 o
  18  13   8       86.53      163.73    100.36 o
  19  13   8       93.37       69.00    104.13 o
   0  14   8     1233.59     1300.64     74.16 o
   1  14   8      344.53      271.84     35.62 o
   2  14   8       45.45       80.92     35.49 o
   3  14   8     2048.46     2312.95     74.24 o
   4  14   8    10172.26     9723.55    173.61 o
   5  14   8     1313.13     1276.17     60.70 o
   6  14   8      128.02       71.59     40.10 o
   7  14   8     1439.75     1377.37     67.80 o
   8  14   8     3399.99     3381.77    101.56 o
   9  14   8       27.76        4.75     49.52 o
  10  14   8     3573.79     3504.06    151.57 o
  11  14   8       48.19      -53.06     53.06 o
  12  14   8     4365.83     4389.51    206.09 o
  13  14   8     2380.57     2419.42    162.63 o
  14  14   8      510.10      697.91    109.49 o
  15  14   8      789.37     1059.37    120.39 o
  16  14   8      161.81       13.22     97.51 o
  17  14   8       19.81      -99.13     99.13 o
   1  15   8      117.86      106.40     43.16 o
   2  15   8     3891.10     3723.00     93.27 o
   3  15   8      261.02      230.05     42.91 o
   4  15   8     2500.69     2299.36     75.65 o
   5  15   8      715.21      619.98     55.35 o
   6  15   8       83.90       96.83     46.67 o
   7  15   8      470.56      418.58     53.40 o
   8  15   8      986.65      830.50     70.73 o
   9  15   8      560.53      685.90     69.33 o
  10  15   8     2168.89     2214.53     98.02 o
  11  15   8      120.50      129.52     72.99 o
  12  15   8      175.61      126.76    103.77 o
  13  15   8       30.75      -34.73     88.35 o
  14  15   8      162.68       77.37     95.73 o
  15  15   8      663.42      714.72    158.73 o
  16  15   8       23.61     -113.38    155.74 o
   0  16   8      585.87      549.24     99.84 o
   1  16   8     1168.70     1105.49     69.16 o
   2  16   8     1378.46     1338.31     65.62 o
   3  16   8     1175.71     1064.46     63.07 o
   4  16   8     1761.43     1789.61     74.26 o
   5  16   8     1106.44     1213.27     65.99 o
   6  16   8     1059.11     1152.78     77.65 o
   7  16   8       37.97       86.13     55.19 o
   8  16   8       88.95      176.72     59.87 o
   9  16   8      134.04       58.99     57.01 o
  10  16   8      964.39     1060.65    113.66 o
  11  16   8      647.36      736.78    105.44 o
  12  16   8     1740.97     1942.73    139.01 o
  13  16   8     4203.98     3623.31    215.93 o
  14  16   8      317.42      419.86    130.67 o
  15  16   8       12.89       61.23    117.57 o
   1  17   8      378.01      373.91     62.30 o
   2  17   8     2338.32     2278.79     95.15 o
   3  17   8      787.40      770.67     64.18 o
   4  17   8      298.18      164.82     56.94 o
   5  17   8       31.97       31.55     53.78 o
   6  17   8     3873.63     3737.38    117.93 o
   7  17   8      338.73      313.79     65.56 o
   8  17   8      678.29      777.41     81.90 o
   9  17   8       57.00       62.53     89.89 o
  10  17   8       47.51       30.12     89.22 o
  11  17   8        9.19       57.07     88.77 o
  12  17   8       58.41      -83.80     83.80 o
  13  17   8      104.96      237.65    120.82 o
   0  18   8     2651.44     2995.61    180.45 o
   1  18   8     2204.24     2123.84    103.56 o
   2  18   8     1327.04     1084.60     98.38 o
   3  18   8     7401.42     7672.54    163.81 o
   4  18   8      250.89      231.16     64.64 o
   5  18   8     5015.50     5336.75    166.01 o
   6  18   8     1445.10     1648.13    121.94 o
   7  18   8     1742.99     1911.64    124.59 o
   8  18   8     3493.26     3497.75    168.75 o
   9  18   8        5.28      -67.31     90.29 o
  10  18   8       54.74      -45.73     90.72 o
  11  18   8     3654.50     3623.62    221.84 o
   1  19   8     1886.08     1974.07    311.26 o
   2  19   8      625.44      732.06    108.14 o
   3  19   8      295.00      331.66     92.90 o
   4  19   8      132.23      229.91     85.37 o
   5  19   8     2188.80     2113.85    131.00 o
   6  19   8      947.65     1217.35    127.85 o
   7  19   8      576.06      639.34    114.81 o
   8  19   8      884.96     1036.42    152.98 o
   0  20   8       17.77       50.72    195.98 o
   1  20   8      108.92      153.80    149.75 o
   2  20   8     1528.50     1528.27    158.41 o
   3  20   8     1307.97     1156.27    212.76 o
   1   1   9      459.83      388.31     15.79 o
   2   1   9    11673.79    10688.79     95.87 o
   3   1   9      349.61      310.56     17.50 o
   4   1   9    29066.88    30819.22    235.18 o
   5   1   9     1026.99      887.06     30.42 o
   6   1   9    23061.32    23216.87    180.73 o
   7   1   9       66.23       97.11     12.46 o
   8   1   9     3014.52     3103.54     36.44 o
   9   1   9      120.90      101.02     14.22 o
  10   1   9    18713.67    19346.98    185.18 o
  11   1   9     1476.01     1359.77     39.88 o
  12   1   9     3935.90     3775.70    110.65 o
  13   1   9     3299.62     3134.11     74.30 o
  14   1   9     6311.80     5987.85    114.59 o
  15   1   9      690.46      581.30     44.23 o
  16   1   9      461.19      450.49     44.81 o
  17   1   9      847.02      786.71     56.97 o
  18   1   9     3564.19     3830.42    145.06 o
  19   1   9      252.71      137.97     66.74 o
  20   1   9     2042.55     1968.93    228.26 o
  21   1   9       54.22       46.24     76.46 o
  22   1   9     2911.06     2897.95    164.19 o
  23   1   9      903.73      583.96    113.05 o
  24   1   9       85.32      -96.29     96.29 o
   0   2   9     6478.99     5678.12     57.54 o
   1   2   9     5824.78     5359.86     42.95 o
   2   2   9      869.97      971.76     21.63 o
   3   2   9     1884.14     1958.64     34.48 o
   4   2   9    28528.97    28214.24    218.56 o
   5   2   9     5338.46     5850.78     62.16 o
   6   2   9    11764.68    12489.89     92.50 o
   7   2   9    25151.00    25505.71    174.11 o
   8   2   9    16706.55    16385.05    132.30 o
   9   2   9      501.67      518.44     24.50 o
  10   2   9     4037.39     4097.65     62.07 o
  11   2   9     3552.53     3650.03     60.06 o
  12   2   9     1501.30     1323.09     45.83 o
  13   2   9     9288.32     8875.49    140.47 o
  14   2   9    10632.09    10452.65    153.25 o
  15   2   9     6360.86     6310.05    106.16 o
  16   2   9     4129.82     4023.23     97.66 o
  17   2   9       13.40      -24.28     39.59 o
  18   2   9     2019.63     1985.92    110.91 o
  19   2   9       55.83       38.40     77.39 o
  20   2   9     1555.54     1593.81    109.31 o
  21   2   9      724.93      837.66    116.36 o
  22   2   9     3833.06     3876.12    165.01 o
  23   2   9     2113.54     2237.89    162.17 o
  24   2   9      800.11      697.18    116.87 o
   1   3   9    20402.91    21109.93    130.58 o
   2   3   9    23327.37    24755.35    161.61 o
   3   3   9    12958.83    13164.38    100.01 o
   4   3   9     1018.47      907.70     20.12 o
   5   3   9     8025.06     7570.23     64.01 o
   6   3   9     3701.53     3452.77     43.35 o
   7   3   9     4001.77     3941.80     45.98 o
   8   3   9     1579.45     1378.52     29.73 o
   9   3   9    10744.28    10318.12     85.38 o
  10   3   9       79.60       85.04     18.67 o
  11   3   9     3698.34     3357.83     95.52 o
  12   3   9     3461.89     3339.36     88.28 o
  13   3   9     4559.58     4583.97     92.92 o
  14   3   9     4171.77     3901.56    120.09 o
  15   3   9      184.09      217.13     39.80 o
  16   3   9     4603.00     4690.67    134.46 o
  17   3   9      683.02      758.67     56.47 o
  18   3   9      103.69       54.23     64.77 o
  19   3   9     2751.07     2861.59    134.62 o
  20   3   9     1538.54     1527.57    111.99 o
  21   3   9     1263.59     1455.03    153.80 o
  22   3   9      138.67      199.32     87.55 o
  23   3   9      123.11      287.33     98.82 o
  24   3   9      344.63      516.71    110.17 o
   0   4   9     1521.25     1825.94     34.95 o
   1   4   9     8552.32     9773.79     73.34 o
   2   4   9       20.17       51.60     10.70 o
   3   4   9     2320.51     1980.11     29.54 o
   4   4   9     2001.91     2024.89     30.57 o
   5   4   9    11555.94    11646.61     91.31 o
   6   4   9     1623.39     1926.08     34.60 o
   7   4   9       37.80       37.82     15.23 o
   8   4   9     1322.85     1438.39     34.54 o
   9   4   9      330.01      293.27     21.01 o
  10   4   9     2531.61     2728.61     69.57 o
  11   4   9     9780.62     9787.04    181.76 o
  12   4   9       10.91      -28.78     28.78 o
  13   4   9    13857.62    13347.87    218.47 o
  14   4   9      559.90      464.78     42.62 o
  15   4   9       17.46      -34.00     34.00 o
  16   4   9       26.87       -9.04     39.63 o
  17   4   9     4023.62     3720.05    134.75 o
  18   4   9      126.71      102.11     68.11 o
  19   4   9      955.58      834.49     91.37 o
  20   4   9      466.68      405.69    119.42 o
  21   4   9      321.31      457.68    100.81 o
  22   4   9        9.90       62.87     93.24 o
  23   4   9      133.21      136.76    108.94 o
  24   4   9      488.18      324.15    113.10 o
   1   5   9       50.25      135.41     13.07 o
   2   5   9     1772.82     1900.75     30.41 o
   3   5   9     3890.45     4114.40     43.58 o
   4   5   9      166.57      190.19     15.74 o
   5   5   9      549.45      382.78     18.61 o
   6   5   9     2340.36     2232.98     40.59 o
   7   5   9       11.37        0.13     15.36 o
   8   5   9     1493.02     1718.65     41.65 o
   9   5   9     7514.75     7677.64     98.34 o
  10   5   9      829.18      767.73     38.85 o
  11   5   9     2277.10     2083.60     58.63 o
  12   5   9     1948.38     1737.94     59.82 o
  13   5   9     2850.22     2706.91     75.55 o
  14   5   9       61.48      102.39     36.75 o
  15   5   9     2681.13     2482.03     78.03 o
  16   5   9     1840.85     1757.59     73.09 o
  17   5   9       58.17      153.50     55.06 o
  18   5   9      936.05      855.30    102.07 o
  19   5   9       23.73       64.26     81.64 o
  20   5   9       42.31      -77.01     77.01 o
  21   5   9     2172.27     2046.13    145.59 o
  22   5   9      617.44      614.93    111.39 o
  23   5   9     1747.20     1754.87    144.93 o
   0   6   9    10062.73     9766.30    124.29 o
   1   6   9     1632.01     1611.85     29.67 o
   2   6   9     2838.12     2897.00     40.31 o
   3   6   9    20936.88    21018.53    153.45 o
   4   6   9     7239.81     6893.81     63.92 o
   5   6   9    10247.43    10257.91     93.68 o
   6   6   9     2515.65     3033.98     48.52 o
   7   6   9      266.90      178.84     21.83 o
   8   6   9     1350.72     1259.64     42.83 o
   9   6   9        1.65       47.75     25.15 o
  10   6   9    13599.73    13611.22    185.29 o
  11   6   9    11553.46    11257.75    139.62 o
  12   6   9     6173.11     6157.22    100.85 o
  13   6   9       37.08       26.60     35.27 o
  14   6   9     2342.89     2337.10     77.85 o
  15   6   9      994.33      895.42     60.92 o
  16   6   9      461.93      449.92     54.70 o
  17   6   9     1286.12     1141.23     83.85 o
  18   6   9     6332.23     6234.00    199.68 o
  19   6   9     5193.30     5317.06    201.83 o
  20   6   9       94.46      -31.88     83.81 o
  21   6   9       32.98      278.09     96.50 o
  22   6   9      323.08      409.86    108.28 o
  23   6   9      142.92      188.21    124.77 o
   1   7   9    12875.02    13389.32    117.71 o
   2   7   9    20384.53    19641.99    173.92 o
   3   7   9     1685.44     1608.23     34.58 o
   4   7   9     1819.25     1902.36     44.31 o
   5   7   9     4302.91     4154.14     71.83 o
   6   7   9    21663.61    21000.13    183.09 o
   7   7   9       47.67       53.81     24.64 o
   8   7   9     2050.34     1835.44     52.40 o
   9   7   9     5974.02     6006.98     91.11 o
  10   7   9    13596.52    13119.58    145.22 o
  11   7   9     1012.72     1017.98     49.91 o
  12   7   9     1587.67     1579.25     60.17 o
  13   7   9     2621.07     2758.52     78.70 o
  14   7   9     2296.64     2296.92     79.30 o
  15   7   9      776.44      714.98     59.53 o
  16   7   9      868.22      857.78     73.62 o
  17   7   9       80.53      149.29     80.40 o
  18   7   9      982.51     1154.13    252.92 o
  19   7   9     2306.36     2328.41    144.47 o
  20   7   9     2889.44     3008.70    266.31 o
  21   7   9      258.88      176.04    114.06 o
  22   7   9      532.84      498.21    136.03 o
  23   7   9      383.52      617.60    175.51 o
   0   8   9    12468.60    12558.39    167.66 o
   1   8   9      296.74      232.94     21.67 o
   2   8   9     1968.62     2037.98     47.33 o
   3   8   9       30.81       12.44     18.76 o
   4   8   9     2797.85     2736.45     54.09 o
   5   8   9      260.94      308.10     28.97 o
   6   8   9     5880.46     5715.16     78.26 o
   7   8   9       41.35       11.74     24.11 o
   8   8   9     1411.49     1384.77     49.22 o
   9   8   9     2172.42     2116.13     59.82 o
  10   8   9     1703.44     1644.05     55.48 o
  11   8   9     1599.83     1744.98     58.52 o
  12   8   9     7213.36     7329.71    115.79 o
  13   8   9       37.81       21.89     37.06 o
  14   8   9       28.68        2.41     40.26 o
  15   8   9      590.12      587.46     64.52 o
  16   8   9      449.82      524.57     77.33 o
  17   8   9        1.34       -5.03     75.19 o
  18   8   9      837.88      975.55    154.94 o
  19   8   9     1560.92     1747.95    159.73 o
  20   8   9      163.46       31.61    111.09 o
  21   8   9     1274.00     1366.97    173.41 o
  22   8   9     1425.86     1626.84    175.22 o
   1   9   9      335.48      354.39     27.32 o
   2   9   9      997.87      992.37     36.83 o
   3   9   9      150.10      282.50     26.79 o
   4   9   9     4315.64     4323.02     67.47 o
   5   9   9     6689.00     6417.41     85.36 o
   6   9   9     2666.18     2664.91     58.32 o
   7   9   9     2036.52     1895.93     53.17 o
   8   9   9      514.33      558.08     38.25 o
   9   9   9     2058.99     2082.83     67.65 o
  10   9   9        4.23       33.16     31.47 o
  11   9   9     1313.03     1392.84     55.44 o
  12   9   9       78.01      120.14     36.77 o
  13   9   9        4.46       19.52     40.15 o
  14   9   9     1104.71     1087.52     63.06 o
  15   9   9       47.78      209.50     55.66 o
  16   9   9        1.71      -69.38     81.20 o
  17   9   9      567.50      437.95    146.16 o
  18   9   9       30.43      276.84    109.05 o
  19   9   9       51.98      -96.71     96.71 o
  20   9   9      211.85       16.07    114.09 o
  21   9   9       58.03       41.77    122.08 o
   0  10   9      165.82      140.48     36.15 o
   1  10   9     2274.88     2230.92     55.43 o
   2  10   9     1385.14     1288.89     43.69 o
   3  10   9     3762.27     3658.99     65.44 o
   4  10   9     8274.37     7991.40     99.05 o
   5  10   9     3058.99     3016.05     63.70 o
   6  10   9      859.10      854.26     40.73 o
   7  10   9      235.18      250.61     32.27 o
   8  10   9     3118.48     3084.10     87.55 o
   9  10   9     7266.04     7066.12    105.30 o
  10  10   9     1990.96     1951.49     63.95 o
  11  10   9     2078.30     2095.29     67.23 o
  12  10   9     2054.82     2207.44     73.28 o
  13  10   9      164.62      115.06     41.40 o
  14  10   9      972.54      982.63     92.52 o
  15  10   9      726.24      696.03     75.03 o
  16  10   9       13.68      161.09     86.53 o
  17  10   9      531.92      559.15    103.85 o
  18  10   9     1404.81     1437.93    158.50 o
  19  10   9     1477.16     1506.27    156.89 o
  20  10   9       30.07      157.47    134.06 o
  21  10   9      310.50      443.60    146.51 o
   1  11   9    18568.12    17989.25    172.86 o
   2  11   9     7910.67     7665.22    102.87 o
   3  11   9     6021.21     5880.88     85.82 o
   4  11   9       95.43       61.13     28.06 o
   5  11   9    26929.54    25333.17    235.85 o
   6  11   9     6850.49     6936.58     97.12 o
   7  11   9       20.52       35.33     30.17 o
   8  11   9      616.66      525.24     47.52 o
   9  11   9     1645.00     1696.85     61.03 o
  10  11   9       65.06       98.40     37.83 o
  11  11   9      440.90      430.89     49.27 o
  12  11   9     4446.22     4277.43    141.22 o
  13  11   9     2065.23     2201.16     95.11 o
  14  11   9      604.46      581.66     63.85 o
  15  11   9       13.57       37.60     66.13 o
  16  11   9      796.23      722.34    106.19 o
  17  11   9     1521.35     1666.10    178.71 o
  18  11   9       38.30        4.93    105.66 o
  19  11   9      600.48      544.21    130.23 o
  20  11   9      936.86      669.22    141.77 o
   0  12   9    15823.03    15757.90    204.83 o
   1  12   9     3602.23     3474.93     67.75 o
   2  12   9        9.74       18.16     30.15 o
   3  12   9       35.98       85.14     30.97 o
   4  12   9     4221.57     4250.45     77.53 o
   5  12   9      380.25      364.26     36.42 o
   6  12   9     2155.22     2148.11     65.51 o
   7  12   9    15852.06    15827.82    248.89 o
   8  12   9      143.69      160.67     36.42 o
   9  12   9    11556.98    11495.71    151.55 o
  10  12   9      669.15      664.89     56.89 o
  11  12   9      168.24      161.12     45.43 o
  12  12   9     1142.41     1086.74     69.59 o
  13  12   9      385.50      291.05     57.65 o
  14  12   9     1891.52     1955.37     93.48 o
  15  12   9     5917.25     6956.25    316.81 o
  16  12   9     1560.70     1545.65    134.65 o
  17  12   9     2091.68     2517.97    160.54 o
  18  12   9      701.22      765.88    120.69 o
  19  12   9       18.20      152.33    114.39 o
   1  13   9      626.62      557.81     39.68 o
   2  13   9      255.41      299.61     38.06 o
   3  13   9      108.07      118.79     33.22 o
   4  13   9       26.44        2.80     32.21 o
   5  13   9        4.53      -19.96     32.68 o
   6  13   9     4587.98     4494.10     89.30 o
   7  13   9        0.84      -37.43     37.43 o
   8  13   9      480.82      447.05     54.81 o
   9  13   9     1113.58     1162.44     64.24 o
  10  13   9     3379.46     3316.27     91.34 o
  11  13   9        1.11      -45.19     51.05 o
  12  13   9      484.91      480.48     83.96 o
  13  13   9       25.01       49.05     56.90 o
  14  13   9     1761.87     1804.96    136.16 o
  15  13   9      452.76      412.87    100.52 o
  16  13   9        7.52       80.93     94.18 o
  17  13   9       41.43      186.99    103.43 o
  18  13   9      895.92     1029.86    132.32 o
   0  14   9     4295.66     4289.11    125.58 o
   1  14   9     1065.78     1196.61     51.66 o
   2  14   9      670.37      659.94     45.10 o
   3  14   9      149.15      124.64     38.88 o
   4  14   9      734.66      758.48     55.63 o
   5  14   9      649.91      603.24     49.90 o
   6  14   9      214.39      247.22     45.64 o
   7  14   9     3831.58     3639.33     98.10 o
   8  14   9      361.02      350.31     50.28 o
   9  14   9     3484.34     3466.62     98.99 o
  10  14   9      455.58      362.21     61.03 o
  11  14   9      310.06      241.79     58.80 o
  12  14   9      749.11      744.92     77.71 o
  13  14   9      691.65      693.50    108.61 o
  14  14   9      569.51      590.69    109.36 o
  15  14   9     3869.80     3789.32    187.18 o
  16  14   9       19.00      -48.92    104.83 o
  17  14   9     2983.91     3039.94    179.42 o
   1  15   9     6685.34     6713.83    138.56 o
   2  15   9    10864.47    10893.76    185.37 o
   3  15   9      227.15      293.08     45.02 o
   4  15   9       53.28      -42.71     42.71 o
   5  15   9     1188.72     1194.14     67.16 o
   6  15   9     5846.06     5813.94    122.79 o
   7  15   9      677.05      666.38     66.30 o
   8  15   9       86.40       70.10     47.32 o
   9  15   9     1072.77     1232.16     80.26 o
  10  15   9     7362.17     7844.16    159.06 o
  11  15   9      943.02     1060.62     88.77 o
  12  15   9     1892.51     2067.07    144.76 o
  13  15   9       96.61       66.83    109.22 o
  14  15   9     2235.67     2484.17    231.75 o
  15  15   9      856.01      666.39    116.14 o
  16  15   9      245.72      160.30    123.11 o
   0  16   9     3574.50     3855.46    252.73 o
   1  16   9       22.26       66.39     52.32 o
   2  16   9      152.81      126.00     48.14 o
   3  16   9       66.89      -17.84     43.69 o
   4  16   9     4647.71     4856.01    129.27 o
   5  16   9      445.13      454.32     56.64 o
   6  16   9     1185.12     1190.68     70.54 o
   7  16   9      620.76      669.81     70.39 o
   8  16   9     7830.35     7909.17    163.76 o
   9  16   9     1366.44     1170.86     92.37 o
  10  16   9     1797.63     1798.43    103.46 o
  11  16   9     3386.66     3092.20    164.73 o
  12  16   9     2887.21     2307.57    150.34 o
  13  16   9      120.21        6.03     96.17 o
  14  16   9      805.71      768.74    247.49 o
   1  17   9     1094.81     1221.30     98.18 o
   2  17   9       25.80       16.94     55.52 o
   3  17   9        9.59      -36.16     47.74 o
   4  17   9      623.24      548.67     57.83 o
   5  17   9     1671.83     1744.94     99.61 o
   6  17   9       29.82       -0.73     55.68 o
   7  17   9     1578.47     1671.99    119.16 o
   8  17   9      980.54     1029.32     90.63 o
   9  17   9     1327.48     1483.95    112.18 o
  10  17   9      170.16      284.10     97.20 o
  11  17   9      208.77      132.27     95.51 o
  12  17   9      246.32      308.10    125.40 o
   0  18   9      473.32      390.16    107.30 o
   1  18   9       57.88      -43.55     75.69 o
   2  18   9      226.54      233.44     65.29 o
   3  18   9     2255.20     2303.37    142.21 o
   4  18   9      310.29      263.32     85.36 o
   5  18   9      718.64      589.70     82.59 o
   6  18   9      294.46      416.96     81.29 o
   7  18   9      758.05      526.22    122.78 o
   8  18   9      798.61      956.65     97.76 o
   9  18   9      148.21      117.90     97.20 o
  10  18   9      144.15      229.32    127.37 o
   1  19   9      543.36      600.85    125.45 o
   2  19   9      427.55      531.45    104.31 o
   3  19   9      190.62      178.05     91.18 o
   4  19   9        4.10      166.91     87.99 o
   5  19   9     3101.47     3112.36    168.79 o
   6  19   9      359.03      396.62     88.86 o
   7  19   9       43.13      -21.11     98.63 o
   0   0  10    34578.30    35218.13    657.62 o
   1   0  10     8894.73     9135.14    113.71 o
   2   0  10     2052.65     2218.26     53.96 o
   3   0  10    36300.86    34647.21    378.39 o
   4   0  10    38281.95    38046.27    400.45 o
   5   0  10    19927.52    20394.90    281.68 o
   6   0  10     4251.00     4730.92     79.21 o
   7   0  10    15316.17    15213.38    232.51 o
   8   0  10    19838.00    18662.41    337.68 o
   9   0  10      133.66      122.22     18.04 o
  10   0  10     6012.93     6553.51     90.86 o
  11   0  10    24807.75    24355.39    633.86 o
  12   0  10    18006.46    17004.99    235.08 o
  13   0  10      467.42      398.10     64.62 o
  14   0  10       61.87       42.79     42.85 o
  15   0  10      269.16      261.55     55.85 o
  16   0  10     2081.38     1990.11     99.79 o
  17   0  10     4470.92     4177.04    156.16 o
  18   0  10      501.04      586.69     74.58 o
  19   0  10     7780.68     8039.86    441.52 o
  20   0  10     1635.62     1786.91    287.05 o
  21   0  10      149.29      146.38    136.03 o
  22   0  10     3126.73     2794.02    481.87 o
  23   0  10      634.45      588.24    164.56 o
  24   0  10     1017.36      899.49    185.77 o
   1   1  10    30440.18    31876.88    244.96 o
   2   1  10    10466.28    10223.47     90.51 o
   3   1  10      158.09      103.81     14.05 o
   4   1  10     6909.97     7596.22     88.42 o
   5   1  10    14745.54    14343.97    122.25 o
   6   1  10      633.00      522.88     23.79 o
   7   1  10      728.21      556.71     25.53 o
   8   1  10       15.01       45.31     15.79 o
   9   1  10      129.86      123.42     15.54 o
  10   1  10     1157.83     1156.53     31.74 o
  11   1  10       69.73       68.57     18.78 o
  12   1  10     1064.75      973.50     42.34 o
  13   1  10     1262.23     1278.48     48.63 o
  14   1  10     5294.38     4857.94    125.47 o
  15   1  10      326.81      330.24     39.26 o
  16   1  10      233.75      300.95     45.03 o
  17   1  10     4885.50     4826.61    107.39 o
  18   1  10        7.96       40.38     43.93 o
  19   1  10     1428.03     1381.13    104.77 o
  20   1  10     3240.07     3049.72    177.37 o
  21   1  10      842.87      887.49    110.08 o
  22   1  10      120.69       96.95     91.91 o
  23   1  10     1855.54     2133.40    155.06 o
  24   1  10      385.62      427.35    118.96 o
   0   2  10    10834.57    12056.33    111.16 o
   1   2  10     5244.59     5235.79     45.31 o
   2   2  10       12.75       -5.36     12.13 o
   3   2  10     3926.95     4299.75     53.23 o
   4   2  10      602.61      595.67     24.44 o
   5   2  10      373.44      321.53     21.28 o
   6   2  10     2184.30     2034.93     40.22 o
   7   2  10      409.72      324.48     18.68 o
   8   2  10      986.74      885.77     23.21 o
   9   2  10     1954.85     2026.90     45.63 o
  10   2  10     2080.48     2253.60     45.95 o
  11   2  10      621.35      644.98     31.86 o
  12   2  10    16353.66    16145.92    166.15 o
  13   2  10     2883.03     2783.10     80.75 o
  14   2  10     2767.78     2542.09     73.55 o
  15   2  10      276.06      262.92     40.76 o
  16   2  10      179.11      150.88     42.85 o
  17   2  10     2176.74     2105.35     79.59 o
  18   2  10       94.18       61.70     46.50 o
  19   2  10       90.63        4.18     69.23 o
  20   2  10     1041.24     1140.57    102.01 o
  21   2  10      331.64      333.65     86.25 o
  22   2  10      313.56      418.14    111.90 o
  23   2  10      512.85      599.94    111.06 o
  24   2  10      768.88      875.29    126.93 o
   1   3  10     5160.79     5428.22     48.18 o
   2   3  10     8274.12     8434.33     61.63 o
   3   3  10      375.38      350.16     13.21 o
   4   3  10      201.72      235.72     13.69 o
   5   3  10     1603.12     1555.94     33.58 o
   6   3  10      365.77      208.38     15.50 o
   7   3  10       28.12       40.30     12.81 o
   8   3  10       71.13       93.04     18.41 o
   9   3  10      753.53      612.46     24.37 o
  10   3  10       21.05        7.50     20.39 o
  11   3  10      134.34      116.04     28.19 o
  12   3  10       26.92       30.16     28.53 o
  13   3  10      649.54      572.06     43.39 o
  14   3  10     2191.69     2250.73     71.55 o
  15   3  10      159.82       87.64     37.65 o
  16   3  10     1721.29     1605.93     66.76 o
  17   3  10     1201.73     1281.77     82.06 o
  18   3  10       61.97      124.50     54.82 o
  19   3  10     1021.84     1172.62    159.69 o
  20   3  10     1991.80     1811.26    120.26 o
  21   3  10      704.24      596.78     91.56 o
  22   3  10      897.19      746.49    100.38 o
  23   3  10     1028.94      996.67    111.57 o
   0   4  10       63.00       68.06     15.03 o
   1   4  10     4717.63     4552.67     44.39 o
   2   4  10      538.08      582.83     17.44 o
   3   4  10    16757.01    16342.74    113.37 o
   4   4  10      646.36      625.48     19.64 o
   5   4  10     5183.03     5187.64     52.09 o
   6   4  10      649.48      583.21     20.62 o
   7   4  10    16357.48    16231.12    139.09 o
   8   4  10      153.52      136.22     18.38 o
   9   4  10       10.01       11.04     18.36 o
  10   4  10     2939.89     2721.31     55.21 o
  11   4  10     7506.80     7253.32    109.90 o
  12   4  10       47.13       62.49     31.80 o
  13   4  10      378.43      396.44     40.39 o
  14   4  10      370.78      373.86     42.75 o
  15   4  10     6676.69     6344.83    110.65 o
  16   4  10      240.32      224.26     46.68 o
  17   4  10      615.80      610.82     57.24 o
  18   4  10      186.46      189.36     57.16 o
  19   4  10     1101.95     1391.77    106.47 o
  20   4  10      835.45      811.89     97.36 o
  21   4  10      907.19     1084.25    107.09 o
  22   4  10     1300.92     1222.93    210.65 o
  23   4  10      455.91      534.41    114.80 o
   1   5  10    10488.45    10197.83     79.21 o
   2   5  10     3599.36     3506.94     40.99 o
   3   5  10    13317.64    13440.11    102.15 o
   4   5  10     3953.32     4224.06     47.40 o
   5   5  10    12988.95    12912.96    101.69 o
   6   5  10     2605.00     2710.50     40.14 o
   7   5  10       21.58       25.77     16.61 o
   8   5  10     1408.78     1323.84     38.64 o
   9   5  10    22400.60    22028.65    228.95 o
  10   5  10     1029.97     1157.19     42.21 o
  11   5  10      319.83      286.61     33.68 o
  12   5  10     1339.90     1337.16     64.09 o
  13   5  10     9249.67     8933.20    127.72 o
  14   5  10      899.74      918.66     67.17 o
  15   5  10     2333.46     2145.35     74.16 o
  16   5  10     1761.56     1745.52     79.53 o
  17   5  10     3396.11     3433.79    100.61 o
  18   5  10      504.60      580.16     96.20 o
  19   5  10       71.64      129.26     87.24 o
  20   5  10     1237.05     1409.23    131.78 o
  21   5  10     2022.84     2251.08    152.96 o
  22   5  10      107.33       18.87     95.95 o
  23   5  10      148.63      147.79    106.31 o
   0   6  10     9801.26     9473.43    110.58 o
   1   6  10    12053.99    11580.96    104.68 o
   2   6  10      256.64      221.45     18.20 o
   3   6  10      500.88      557.11     22.13 o
   4   6  10    10451.86    10838.01    101.67 o
   5   6  10     4176.66     4688.03     60.49 o
   6   6  10      388.46      358.15     25.63 o
   7   6  10     6672.08     6268.79     96.52 o
   8   6  10    14133.25    13806.02    143.45 o
   9   6  10     4156.92     3972.76     70.44 o
  10   6  10      104.25       71.23     27.87 o
  11   6  10     1116.26     1115.17     46.51 o
  12   6  10     5010.65     5096.82     93.97 o
  13   6  10      458.98      492.40     46.70 o
  14   6  10       28.80       18.36     45.65 o
  15   6  10     7528.85     7388.07    135.78 o
  16   6  10     3252.22     3245.23    102.33 o
  17   6  10     1286.37     1153.67     84.79 o
  18   6  10      310.38      280.40     86.59 o
  19   6  10      501.18      565.80    100.82 o
  20   6  10     3134.93     2975.57    167.69 o
  21   6  10     2081.75     2062.92    150.05 o
  22   6  10     1731.89     1446.02    139.80 o
  23   6  10     5105.86     5675.46    276.41 o
   1   7  10     1926.74     2209.05     42.70 o
   2   7  10       30.79       42.54     19.23 o
   3   7  10       25.78       38.10     19.50 o
   4   7  10       43.78       94.80     21.29 o
   5   7  10     2612.34     2688.27     69.75 o
   6   7  10        3.80       15.82     21.47 o
   7   7  10      588.19      750.32     34.54 o
   8   7  10      492.33      483.07     34.73 o
   9   7  10      130.65      103.81     29.52 o
  10   7  10     1063.70      879.46     43.76 o
  11   7  10        0.33      -15.84     29.17 o
  12   7  10      426.41      363.57     41.28 o
  13   7  10     1729.67     1674.23     64.83 o
  14   7  10      243.30      380.64     50.67 o
  15   7  10       43.22      123.29     47.18 o
  16   7  10      420.51      424.21     55.99 o
  17   7  10      291.91      227.11     64.38 o
  18   7  10        0.01      -75.11     75.11 o
  19   7  10       99.82       44.34     89.01 o
  20   7  10      299.74      302.22    100.39 o
  21   7  10       22.49      -58.17    111.70 o
  22   7  10      267.45      120.46    121.10 o
   0   8  10    19180.06    19116.93    232.35 o
   1   8  10    34294.18    34259.44    267.03 o
   2   8  10       62.78       60.06     21.89 o
   3   8  10      113.70      108.69     22.78 o
   4   8  10     7562.73     7261.50     91.02 o
   5   8  10     1989.00     1983.15     49.55 o
   6   8  10       97.20      121.20     25.31 o
   7   8  10    24074.42    23507.36    206.32 o
   8   8  10    10933.74    10366.37    117.33 o
   9   8  10    18407.18    18284.15    184.48 o
  10   8  10     3475.76     3366.62     84.69 o
  11   8  10     3575.92     3579.63     77.63 o
  12   8  10    11211.40    10693.05    135.62 o
  13   8  10     1799.53     2034.18     80.40 o
  14   8  10      103.85       82.09     44.33 o
  15   8  10     5216.31     5314.82    120.25 o
  16   8  10     1622.00     1689.25     96.18 o
  17   8  10      584.74      616.57     75.72 o
  18   8  10       78.50       75.87     85.38 o
  19   8  10      621.07      408.01    121.72 o
  20   8  10     3813.15     3601.57    218.52 o
  21   8  10     2864.70     3012.35    206.46 o
  22   8  10      951.51     1011.86    153.35 o
   1   9  10     5127.18     4934.66     72.98 o
   2   9  10     3166.09     3038.78     60.06 o
   3   9  10     5775.28     5902.17     80.13 o
   4   9  10      690.53      731.21     35.76 o
   5   9  10    25784.25    25592.19    220.45 o
   6   9  10    10662.55    10767.48    119.74 o
   7   9  10     1393.75     1262.60     56.29 o
   8   9  10      714.42      719.77     39.72 o
   9   9  10    10366.40    10289.57    128.19 o
  10   9  10      595.59      566.19     41.74 o
  11   9  10     2285.35     2123.34     66.78 o
  12   9  10     1980.69     2028.83     69.28 o
  13   9  10     5231.30     5106.55    101.10 o
  14   9  10     2353.85     2318.64     78.15 o
  15   9  10      309.05      297.82     52.16 o
  16   9  10     1715.84     1567.11    106.20 o
  17   9  10     1905.18     2000.06    164.97 o
  18   9  10      711.20      752.35    130.79 o
  19   9  10      485.37      286.75    117.44 o
  20   9  10      251.35      283.74    125.55 o
  21   9  10      692.18      840.45    146.03 o
   0  10  10     2521.66     2643.85     85.85 o
   1  10  10     2362.48     2197.99     55.50 o
   2  10  10      248.87      264.09     31.26 o
   3  10  10     7856.62     7767.75     98.75 o
   4  10  10      151.92       99.75     29.48 o
   5  10  10     3329.78     3259.33     65.76 o
   6  10  10        9.44       20.10     27.69 o
   7  10  10      555.10      472.14     36.83 o
   8  10  10       18.99       36.42     29.82 o
   9  10  10      117.00      109.31     32.24 o
  10  10  10      467.74      470.43     47.53 o
  11  10  10     5007.80     5334.85    107.96 o
  12  10  10      585.95      539.46     48.99 o
  13  10  10     1709.21     1632.83     67.73 o
  14  10  10      403.98      484.87     52.15 o
  15  10  10      283.31      243.88     57.42 o
  16  10  10      671.71      589.22    102.73 o
  17  10  10     2097.58     1930.54    166.97 o
  18  10  10     2021.78     1953.48    240.89 o
  19  10  10     6046.75     6408.94    268.72 o
  20  10  10      186.89      306.96    120.82 o
   1  11  10        1.21        5.28     26.73 o
   2  11  10      177.61      176.02     31.87 o
   3  11  10     2266.93     2220.76     59.42 o
   4  11  10       22.40       81.94     31.52 o
   5  11  10      194.28      246.08     34.68 o
   6  11  10        4.93       56.13     31.33 o
   7  11  10      138.62      204.41     34.28 o
   8  11  10     1029.51     1010.74     51.05 o
   9  11  10       85.11      105.89     36.01 o
  10  11  10      115.68       97.11     36.67 o
  11  11  10     1314.46     1203.14     60.47 o
  12  11  10      722.52      636.69     55.29 o
  13  11  10       63.62       92.09     45.73 o
  14  11  10      712.11      619.20     67.56 o
  15  11  10      377.35      277.96     61.38 o
  16  11  10        4.69      -44.89     84.37 o
  17  11  10      112.15      141.83    114.52 o
  18  11  10      182.93       72.05    116.72 o
  19  11  10        0.36       43.62    121.14 o
  20  11  10      138.68       23.82    121.74 o
   0  12  10     3943.36     3996.14    112.57 o
   1  12  10      127.22      141.06     32.05 o
   2  12  10     4040.62     4091.72     78.96 o
   3  12  10      751.87      879.87     44.32 o
   4  12  10       27.44       38.47     30.51 o
   5  12  10     5467.65     5326.63     87.69 o
   6  12  10      644.42      683.20     45.07 o
   7  12  10     4060.42     4111.10     86.25 o
   8  12  10       26.46       53.41     37.50 o
   9  12  10       65.03       77.48     37.43 o
  10  12  10     1091.87     1092.34     58.35 o
  11  12  10     2670.93     2517.77     85.36 o
  12  12  10      469.64      441.83     54.03 o
  13  12  10       10.92      -51.00     51.00 o
  14  12  10     1617.53     1644.37     89.15 o
  15  12  10      588.78      772.58    117.53 o
  16  12  10      523.22      607.56    111.35 o
  17  12  10      128.04      -73.11    104.76 o
  18  12  10      571.19      395.86    206.67 o
  19  12  10      130.41       60.63    117.50 o
   1  13  10    14589.89    14295.32    151.70 o
   2  13  10      134.99      126.48     36.01 o
   3  13  10       47.70       53.25     33.67 o
   4  13  10     3108.56     2958.74     81.62 o
   5  13  10     4649.59     4627.39     95.25 o
   6  13  10      184.38      251.02     40.51 o
   7  13  10       70.96       20.84     38.34 o
   8  13  10      166.00      116.67     43.65 o
   9  13  10    11611.00    11740.11    166.69 o
  10  13  10      315.66      335.17     51.21 o
  11  13  10      309.44      285.46     49.62 o
  12  13  10     2825.90     2904.13    108.98 o
  13  13  10     3754.60     3909.41    138.64 o
  14  13  10      103.73      109.52     68.43 o
  15  13  10      537.48      707.30    129.79 o
  16  13  10      727.18      860.77    144.65 o
  17  13  10     2810.89     3320.60    184.77 o
  18  13  10        6.21     -111.14    111.14 o
   0  14  10     2420.79     2277.78    103.70 o
   1  14  10      597.77      626.83     49.90 o
   2  14  10      904.00      910.44     51.69 o
   3  14  10     3771.60     3839.01     82.75 o
   4  14  10     9089.75     9133.74    190.30 o
   5  14  10     4504.20     4673.99    102.96 o
   6  14  10       62.67       68.21     43.55 o
   7  14  10      975.63     1064.96     63.02 o
   8  14  10     5380.80     5107.58    109.74 o
   9  14  10        5.13      -13.04     45.50 o
  10  14  10       62.86       19.00     46.48 o
  11  14  10     4288.04     4787.75    127.71 o
  12  14  10     2866.72     3039.47    144.80 o
  13  14  10      417.51      424.52     70.89 o
  14  14  10      439.25      289.87    173.38 o
  15  14  10     2078.08     2227.00    168.45 o
  16  14  10     2534.31     3056.56    203.33 o
   1  15  10     1784.45     1739.45     83.33 o
   2  15  10     2048.26     2002.94     81.57 o
   3  15  10     1211.10     1256.82     63.87 o
   4  15  10      398.20      370.28     51.25 o
   5  15  10       62.95       59.38     46.81 o
   6  15  10     3359.39     3104.87    111.28 o
   7  15  10      921.58      922.78     63.99 o
   8  15  10      115.13       91.24     49.13 o
   9  15  10       55.53       97.75     49.55 o
  10  15  10     1174.01     1230.87     90.00 o
  11  15  10       94.50      113.85     64.92 o
  12  15  10       33.10       50.25     66.97 o
  13  15  10      206.27      423.96     97.38 o
  14  15  10      119.72      277.05    121.85 o
  15  15  10      526.34      421.80    133.86 o
   0  16  10       26.49       21.18     68.77 o
   1  16  10      720.85      728.68     76.66 o
   2  16  10      125.73      107.41     54.57 o
   3  16  10      652.56      686.97     62.34 o
   4  16  10     1399.56     1484.50     71.93 o
   5  16  10      520.40      510.53     59.09 o
   6  16  10     1215.26     1280.81     73.13 o
   7  16  10      142.19      153.77     52.66 o
   8  16  10     2172.02     2123.63    108.10 o
   9  16  10      745.13      826.13     93.14 o
  10  16  10      309.37      337.07     72.25 o
  11  16  10     3194.12     3415.63    149.76 o
  12  16  10     1726.41     1624.76    131.86 o
  13  16  10     1271.02     1486.98    160.11 o
   1  17  10       86.31      105.05     58.21 o
   2  17  10     2238.36     2350.76    114.51 o
   3  17  10     1851.32     1863.95     88.15 o
   4  17  10      512.26      489.40     60.21 o
   5  17  10     2700.02     2626.32    112.48 o
   6  17  10     1938.72     1982.75     94.05 o
   7  17  10      308.64      371.29     86.01 o
   8  17  10       27.45      -70.40     70.40 o
   9  17  10     1448.99     1631.71    118.45 o
  10  17  10      211.40      242.94     84.01 o
  11  17  10       67.87      135.47    116.01 o
  12  17  10      150.20      313.34    126.84 o
   0  18  10      195.47       95.81    128.76 o
   1  18  10     3968.47     4327.68    163.84 o
   2  18  10      168.44      134.51     75.33 o
   3  18  10      632.22      499.81     86.39 o
   4  18  10       31.54        7.16     73.64 o
   5  18  10       47.90      125.39     77.33 o
   6  18  10      384.91      362.70     81.46 o
   7  18  10     3347.27     3340.30    156.15 o
   8  18  10      117.92      100.00     96.74 o
   9  18  10     1076.36     1241.42    129.59 o
   1  19  10      562.38      567.14    104.91 o
   2  19  10      166.29      200.36     87.13 o
   3  19  10     2380.28     2218.42    145.05 o
   4  19  10      532.44      480.34     99.73 o
   5  19  10     1161.69     1200.83    148.16 o
   1   1  11       48.44       79.31     10.45 o
   2   1  11    11512.11    11574.85    101.28 o
   3   1  11     4849.11     4995.66     57.10 o
   4   1  11     3529.18     3915.32     60.70 o
   5   1  11     3648.77     4121.60     59.38 o
   6   1  11     1502.69     1301.20     34.43 o
   7   1  11        3.54        2.91     19.14 o
   8   1  11     5661.46     5644.06     94.60 o
   9   1  11      580.50      598.98     32.34 o
  10   1  11     6028.00     6405.05    129.31 o
  11   1  11      595.39      584.10     22.47 o
  12   1  11    10330.46    10094.95    122.23 o
  13   1  11     1699.76     1626.92     53.90 o
  14   1  11     4177.55     4233.87     99.18 o
  15   1  11     1462.81     1500.54     63.17 o
  16   1  11     1408.68     1379.58     66.30 o
  17   1  11      982.98     1022.74     63.64 o
  18   1  11      117.17      135.85     48.25 o
  19   1  11      874.60      835.16     91.91 o
  20   1  11     1086.10     1261.59    119.72 o
  21   1  11      760.68      611.72    106.63 o
  22   1  11       27.94       20.04     91.79 o
  23   1  11     2140.62     2122.86    169.05 o
   0   2  11    24210.85    23186.10    264.48 o
   1   2  11     4022.38     4697.35     47.64 o
   2   2  11    15860.57    17492.83    143.05 o
   3   2  11     1680.87     1600.91     34.03 o
   4   2  11    11048.53    10651.94    109.61 o
   5   2  11     2899.17     2842.89     57.18 o
   6   2  11      865.35      714.17     29.51 o
   7   2  11     4219.30     4298.82     59.96 o
   8   2  11    23438.65    22889.21    213.05 o
   9   2  11     1578.19     1567.64     35.92 o
  10   2  11      990.00     1086.80     29.73 o
  11   2  11    12358.01    12196.53    131.91 o
  12   2  11     2830.02     2816.86     69.51 o
  13   2  11      141.45      103.30     33.18 o
  14   2  11    12636.80    12556.87    170.69 o
  15   2  11      561.04      586.41     47.58 o
  16   2  11     2307.07     2429.53     79.23 o
  17   2  11      305.77      257.82     49.36 o
  18   2  11     2963.61     2938.35     96.47 o
  19   2  11     2199.04     2240.49    124.81 o
  20   2  11       99.81      109.85     78.44 o
  21   2  11      406.83      417.92     90.54 o
  22   2  11     5751.38     6793.03    330.34 o
  23   2  11      250.75       95.51     95.46 o
   1   3  11    11029.09    11565.19     79.13 o
   2   3  11    30029.20    30888.12    185.96 o
   3   3  11     6582.39     6616.66     62.19 o
   4   3  11     1245.21     1433.13     34.65 o
   5   3  11     8097.20     7639.34     84.23 o
   6   3  11    24980.22    24150.44    189.26 o
   7   3  11      435.52      341.92     19.47 o
   8   3  11      324.24      327.16     16.83 o
   9   3  11     6239.12     6107.19     83.81 o
  10   3  11    17861.60    17107.87    229.00 o
  11   3  11    11688.71    11742.58    158.91 o
  12   3  11      244.14      298.60     34.49 o
  13   3  11     3924.59     3977.97    129.50 o
  14   3  11     1379.83     1344.01     59.06 o
  15   3  11      636.91      638.55     49.10 o
  16   3  11     4457.56     4330.14     97.38 o
  17   3  11     4945.13     5002.49    142.68 o
  18   3  11      468.94      504.47     56.86 o
  19   3  11       37.35       95.94     76.68 o
  20   3  11     2930.77     3337.16    269.43 o
  21   3  11     3397.46     3021.20    150.43 o
  22   3  11      189.48       32.83     83.56 o
  23   3  11       59.13       57.16     88.58 o
   0   4  11      159.50      261.92     17.61 o
   1   4  11      647.05      575.55     17.20 o
   2   4  11     1643.66     1555.99     30.40 o
   3   4  11       19.16       13.95     11.59 o
   4   4  11     7148.18     6845.00     59.63 o
   5   4  11       79.18       26.81     12.63 o
   6   4  11      857.57      779.83     30.99 o
   7   4  11     5156.07     4993.31     53.49 o
   8   4  11       97.85      132.87     17.23 o
   9   4  11     2326.06     2342.50     47.05 o
  10   4  11     1234.83     1193.44     42.12 o
  11   4  11      570.43      553.03     36.71 o
  12   4  11     1820.98     1667.15     69.35 o
  13   4  11     2059.43     2048.57     67.71 o
  14   4  11      243.50      181.04     38.69 o
  15   4  11     1653.68     1479.79     64.08 o
  16   4  11      273.12      272.47     47.44 o
  17   4  11     2159.61     2279.78     84.71 o
  18   4  11     5816.73     5886.73    182.71 o
  19   4  11      127.15      133.90     73.44 o
  20   4  11      769.41      869.87     99.95 o
  21   4  11     1832.04     1740.61    124.36 o
  22   4  11      235.21      202.42    101.08 o
  23   4  11      336.57      378.42    127.37 o
   1   5  11     1246.65     1202.12     31.39 o
   2   5  11     4777.51     4267.91     48.41 o
   3   5  11     3957.50     3829.63     44.52 o
   4   5  11      439.58      515.43     19.83 o
   5   5  11     7065.93     7104.06     66.88 o
   6   5  11     8109.31     8172.75     74.79 o
   7   5  11       24.83       40.51     17.34 o
   8   5  11     3836.62     3886.81     59.51 o
   9   5  11     6751.90     6510.41    125.62 o
  10   5  11    15477.44    14653.51    147.27 o
  11   5  11     6593.31     6197.39     92.75 o
  12   5  11       49.50       -6.88     28.81 o
  13   5  11     1926.79     1984.30     68.23 o
  14   5  11      802.34      886.20     57.14 o
  15   5  11     5122.24     4988.33    106.90 o
  16   5  11       57.61       81.52     44.84 o
  17   5  11     2258.22     2128.62     84.83 o
  18   5  11      219.72      224.19     61.54 o
  19   5  11      605.85      467.46    138.44 o
  20   5  11     1138.17     1144.14    121.44 o
  21   5  11     2176.57     1948.50    192.35 o
  22   5  11      408.07      519.16    115.43 o
   0   6  11     6470.51     5943.97     87.31 o
   1   6  11     6952.68     6785.08     73.06 o
   2   6  11    13059.59    13529.82    116.98 o
   3   6  11     1385.54     1687.08     35.62 o
   4   6  11    14464.95    13741.30    124.11 o
   5   6  11       90.84      119.74     21.45 o
   6   6  11      106.35      142.91     22.78 o
   7   6  11    10276.29     9726.79    105.04 o
   8   6  11     9938.42     9723.03    107.16 o
   9   6  11     5978.49     5949.80     94.41 o
  10   6  11     2417.81     2490.50     62.69 o
  11   6  11      407.85      380.54     36.30 o
  12   6  11     3259.63     3210.61     90.47 o
  13   6  11     4571.23     4497.36     98.65 o
  14   6  11     1221.05     1083.66     64.45 o
  15   6  11     1586.89     1303.48     70.10 o
  16   6  11      687.33      702.89     61.84 o
  17   6  11      136.11      174.61     52.83 o
  18   6  11     5122.00     5023.40    147.48 o
  19   6  11      120.34        7.67     89.51 o
  20   6  11     1556.31     1409.76    130.69 o
  21   6  11      515.11      476.13    109.63 o
  22   6  11     3589.06     3965.57    292.85 o
   1   7  11      246.49      260.24     21.77 o
   2   7  11    18494.69    18255.79    166.48 o
   3   7  11       34.84       22.92     19.99 o
   4   7  11       27.54       11.03     20.49 o
   5   7  11       92.57       46.46     21.86 o
   6   7  11     4397.93     4330.22     66.90 o
   7   7  11     2649.13     2805.52     62.06 o
   8   7  11     1431.32     1421.42     45.61 o
   9   7  11      119.13      150.26     28.90 o
  10   7  11      586.95      561.49     38.64 o
  11   7  11        0.83       14.05     30.91 o
  12   7  11     2494.64     2400.92     67.69 o
  13   7  11       94.06       54.01     37.67 o
  14   7  11      943.71      880.16     62.47 o
  15   7  11        3.56      -29.39     45.08 o
  16   7  11     5934.25     5815.43    170.15 o
  17   7  11      631.38      700.19     76.64 o
  18   7  11      124.28       76.24     75.17 o
  19   7  11     1129.95     1226.94    124.07 o
  20   7  11     1179.55     1602.63    137.75 o
  21   7  11       14.39       19.17     97.96 o
  22   7  11       36.53       16.99    121.03 o
   0   8  11     5588.35     5647.31    162.95 o
   1   8  11     1836.91     1510.35     42.52 o
   2   8  11      110.66      126.15     24.18 o
   3   8  11       91.06      130.93     24.02 o
   4   8  11      257.61      265.22     27.15 o
   5   8  11      565.51      654.25     33.95 o
   6   8  11       59.69       81.28     25.53 o
   7   8  11      163.78      142.21     27.82 o
   8   8  11     1464.87     1491.35     48.28 o
   9   8  11       92.03      130.59     29.40 o
  10   8  11      786.81      674.88     43.02 o
  11   8  11     1065.84     1042.01     50.70 o
  12   8  11     1966.93     2018.32     87.38 o
  13   8  11       81.44       67.09     39.16 o
  14   8  11     5826.66     5954.94    114.56 o
  15   8  11     1064.03      973.78     62.30 o
  16   8  11     1797.29     1737.07     84.37 o
  17   8  11      841.85      780.00     81.86 o
  18   8  11     1368.78     1330.22    125.32 o
  19   8  11      456.26      358.93    101.63 o
  20   8  11       83.44      127.33    117.74 o
  21   8  11        2.12      -17.43    112.95 o
   1   9  11       50.86       84.76     24.37 o
   2   9  11      108.74      134.96     27.68 o
   3   9  11     2239.21     2207.25     55.81 o
   4   9  11      114.14      124.16     26.89 o
   5   9  11      787.31      689.57     36.49 o
   6   9  11     3732.52     3735.30     67.40 o
   7   9  11     1504.46     1533.42     49.53 o
   8   9  11     2450.92     2271.41     59.69 o
   9   9  11     4030.72     3981.67     74.33 o
  10   9  11      434.22      461.98     38.80 o
  11   9  11     1207.99     1241.90     60.05 o
  12   9  11      232.25      223.00     52.57 o
  13   9  11      723.67      796.99     53.28 o
  14   9  11      376.32      394.97     50.39 o
  15   9  11      212.67      303.36     58.19 o
  16   9  11        3.46      -30.16     51.07 o
  17   9  11      801.18      877.85     86.61 o
  18   9  11      175.52       88.08    160.20 o
  19   9  11      236.55      179.76    125.52 o
  20   9  11       14.61      -39.00    125.49 o
  21   9  11       44.16       21.71    115.65 o
   0  10  11       71.26       40.49     36.63 o
   1  10  11     2296.28     2205.54     55.44 o
   2  10  11      389.82      407.37     35.09 o
   3  10  11     1047.86     1101.34     44.04 o
   4  10  11     1481.22     1369.78     49.70 o
   5  10  11      572.05      456.89     47.25 o
   6  10  11     1984.22     1986.98     57.03 o
   7  10  11     2319.31     2219.80     62.19 o
   8  10  11       47.11       75.20     31.81 o
   9  10  11     1180.73     1209.86     50.46 o
  10  10  11     2722.66     2532.27     75.70 o
  11  10  11       16.90       29.09     38.45 o
  12  10  11     1483.97     1645.40     67.30 o
  13  10  11      869.11      912.31     58.09 o
  14  10  11     1470.44     1594.31     70.05 o
  15  10  11      618.83      655.85     62.17 o
  16  10  11     1713.42     1832.79    120.37 o
  17  10  11        9.83      -43.94     99.39 o
  18  10  11     1819.71     1707.55    161.86 o
  19  10  11       40.84       22.44    115.34 o
  20  10  11       69.00      179.74    125.11 o
   1  11  11     2023.01     1916.38     56.25 o
   2  11  11    22873.22    22702.56    224.39 o
   3  11  11     2571.72     2454.63     62.40 o
   4  11  11      588.71      539.41     51.79 o
   5  11  11     4343.91     4091.83     80.68 o
   6  11  11     5935.31     5647.53     92.95 o
   7  11  11    10371.78    10336.19    126.04 o
   8  11  11     2695.83     2608.42     71.64 o
   9  11  11     2966.25     2943.25     91.64 o
  10  11  11    11431.18    11300.50    143.09 o
  11  11  11      922.55     1071.76     55.45 o
  12  11  11       77.19       -6.53     40.99 o
  13  11  11     3043.21     2977.71     94.83 o
  14  11  11     1321.78     1549.14     76.35 o
  15  11  11      399.97      422.15     74.61 o
  16  11  11     2764.88     2707.83    135.86 o
  17  11  11     2205.29     2640.78    190.17 o
  18  11  11      477.91      330.65    121.54 o
  19  11  11       47.54      181.62    142.26 o
   0  12  11     5283.78     5287.86    128.50 o
   1  12  11      139.69      115.03     32.64 o
   2  12  11      845.67      877.37     47.48 o
   3  12  11     8187.75     8221.72    109.59 o
   4  12  11     7926.52     8018.14    109.39 o
   5  12  11      846.16      810.42     49.24 o
   6  12  11     1058.38     1109.58     52.85 o
   7  12  11      213.08      169.47     39.17 o
   8  12  11    16392.88    16142.24    214.75 o
   9  12  11       38.32       60.46     37.77 o
  10  12  11      430.61      397.54     45.36 o
  11  12  11     1971.72     2090.75     75.26 o
  12  12  11     1464.11     1594.13     75.69 o
  13  12  11      934.64      841.54     63.67 o
  14  12  11     4300.01     4310.01    154.19 o
  15  12  11      545.61      615.79     80.37 o
  16  12  11     2919.20     3268.64    206.91 o
  17  12  11      661.91      910.26    144.17 o
  18  12  11     1263.57     1547.13    198.37 o
   1  13  11      782.89      775.94     53.57 o
   2  13  11      672.80      690.79     48.32 o
   3  13  11     1021.10     1014.12     49.73 o
   4  13  11      481.43      389.42     42.87 o
   5  13  11       12.87      -34.29     34.86 o
   6  13  11      810.79      840.98     51.06 o
   7  13  11        2.52      -16.91     37.20 o
   8  13  11      132.00       34.87     56.56 o
   9  13  11      215.47      182.54     47.18 o
  10  13  11      248.02      224.52     48.49 o
  11  13  11     5112.91     5009.95    107.33 o
  12  13  11      377.08      322.21     55.19 o
  13  13  11      455.55      457.55     68.99 o
  14  13  11        4.22      -11.37     66.80 o
  15  13  11       69.84      229.57    102.47 o
  16  13  11      820.21      864.97    122.45 o
  17  13  11      152.05      185.74    117.08 o
   0  14  11      743.78      761.39     74.01 o
   1  14  11     2136.14     2118.88     81.42 o
   2  14  11       52.44       72.61     41.96 o
   3  14  11     3515.86     3528.34     85.80 o
   4  14  11       88.42      147.03     39.99 o
   5  14  11     5171.50     5372.76    149.63 o
   6  14  11     4483.48     4172.37    102.45 o
   7  14  11       60.17       58.47     47.52 o
   8  14  11     5367.06     5338.28    151.19 o
   9  14  11        4.15       31.96     46.49 o
  10  14  11      467.47      428.94     55.76 o
  11  14  11      122.99      218.90     57.00 o
  12  14  11     1338.81     1078.77     87.78 o
  13  14  11      466.89      357.99     74.78 o
  14  14  11      394.84      396.46     76.51 o
  15  14  11       47.82      150.48     97.97 o
  16  14  11      696.93      724.48    126.62 o
   1  15  11      507.55      531.03     60.67 o
   2  15  11     4806.85     4914.84    107.32 o
   3  15  11       72.44       60.03     45.38 o
   4  15  11     2415.41     2381.47     96.54 o
   5  15  11     1045.24      972.54     63.17 o
   6  15  11     3427.40     3477.31    101.30 o
   7  15  11      224.63       99.32     49.63 o
   8  15  11      231.18      299.83     54.22 o
   9  15  11      158.35      127.19     57.73 o
  10  15  11      496.27      427.17     62.44 o
  11  15  11      443.76      377.72     87.57 o
  12  15  11     1324.58     1496.66    111.03 o
  13  15  11      178.57      220.05     98.23 o
  14  15  11      113.34      188.24    125.87 o
   0  16  11     3283.50     3461.41    177.61 o
   1  16  11      107.46      104.66     55.75 o
   2  16  11      181.12      152.53     57.19 o
   3  16  11      323.78      219.66     53.64 o
   4  16  11     1526.94     1722.34     83.14 o
   5  16  11       53.76       60.68     53.16 o
   6  16  11       21.74       40.83     54.80 o
   7  16  11      492.34      451.40     85.35 o
   8  16  11     1177.14     1071.66     83.64 o
   9  16  11     1113.74     1183.12    107.94 o
  10  16  11     1959.60     1990.26    152.81 o
  11  16  11      708.32      824.20     94.07 o
  12  16  11      367.13      177.69     99.31 o
  13  16  11       61.14       22.47    118.51 o
   1  17  11      581.19      658.54     76.55 o
   2  17  11     1898.33     1875.65    134.39 o
   3  17  11     1344.39     1391.38     95.39 o
   4  17  11      728.45      749.88     93.57 o
   5  17  11     1083.21     1039.70     83.30 o
   6  17  11     2180.69     2356.91    118.07 o
   7  17  11      152.26      198.17     73.01 o
   8  17  11       70.48       44.88     75.18 o
   9  17  11      799.61      898.71    116.06 o
  10  17  11     1270.82     1601.14    244.26 o
  11  17  11      327.25      133.11     98.11 o
   0  18  11       83.47      -13.90    118.71 o
   1  18  11        1.10      -35.68     83.86 o
   2  18  11        3.68      -48.16     72.92 o
   3  18  11      329.16      181.05     96.48 o
   4  18  11     1465.11     1568.54    113.60 o
   5  18  11       37.32      114.45     77.87 o
   6  18  11      217.81      144.99    101.01 o
   7  18  11      277.37      125.43     97.81 o
   8  18  11      291.45      192.97    102.83 o
   1  19  11      532.41      500.71    104.18 o
   2  19  11     1768.42     1724.00    164.44 o
   3  19  11      408.66      386.40    125.61 o
   0   0  12    19796.61    20233.03    419.71 o
   1   0  12    50817.09    51744.49    527.11 o
   2   0  12    23353.41    24595.71    253.58 o
   3   0  12    15332.99    15023.20    181.14 o
   4   0  12     4819.19     4737.04     93.13 o
   5   0  12       81.63       -9.04     28.57 o
   6   0  12    16301.08    16405.62    210.45 o
   7   0  12    31194.32    30113.26    584.46 o
   8   0  12    16280.64    15283.01    206.21 o
   9   0  12     2495.95     2324.23     86.12 o
  10   0  12     1506.03     1418.98     66.31 o
  11   0  12     7929.06     7735.85    194.70 o
  12   0  12     5396.60     5885.59    187.32 o
  13   0  12     4166.15     4101.56    169.10 o
  14   0  12     7994.86     7919.86    230.30 o
  15   0  12    21800.03    21825.73    728.81 o
  16   0  12       73.15       58.00     56.89 o
  17   0  12      547.92      491.32     79.96 o
  18   0  12      110.11      126.12     74.21 o
  19   0  12     3625.95     3378.85    237.61 o
  20   0  12      394.23      411.13    176.38 o
  21   0  12     1219.22     1604.60    189.51 o
  22   0  12      528.61      441.92    201.74 o
  23   0  12     3871.23     4393.03    295.82 o
   1   1  12     4963.10     4905.14     49.73 o
   2   1  12       27.45       25.35     13.74 o
   3   1  12     3665.61     3384.95     45.17 o
   4   1  12     1520.15     1500.43     36.80 o
   5   1  12     2734.69     2396.66     45.89 o
   6   1  12      430.90      352.47     29.49 o
   7   1  12     2763.43     2537.27     51.46 o
   8   1  12       46.70       61.73     22.71 o
   9   1  12     6106.03     6029.58    126.25 o
  10   1  12     1386.82     1433.81     46.76 o
  11   1  12       36.50       -0.40     20.82 o
  12   1  12      368.18      357.12     24.29 o
  13   1  12     8174.17     8044.27    145.00 o
  14   1  12      782.78      858.91     48.25 o
  15   1  12      210.42       99.54     38.12 o
  16   1  12      530.75      472.73     51.41 o
  17   1  12     5598.63     5033.53    110.15 o
  18   1  12      118.66      112.03     49.06 o
  19   1  12      213.21      291.71     58.53 o
  20   1  12      232.42      177.94     91.10 o
  21   1  12     3725.41     3639.14    224.56 o
  22   1  12      107.79      224.83    137.77 o
  23   1  12     1325.62     1343.62    194.52 o
   0   2  12     4874.68     4985.31     59.68 o
   1   2  12      408.13      417.93     15.90 o
   2   2  12      366.53      413.75     18.64 o
   3   2  12      186.50      143.60     18.14 o
   4   2  12     3042.64     3044.17     50.04 o
   5   2  12      145.42       73.78     18.99 o
   6   2  12      148.02      115.95     20.81 o
   7   2  12     1459.56     1631.53     56.82 o
   8   2  12     3104.19     3078.85     67.78 o
   9   2  12     3004.70     2938.45     72.82 o
  10   2  12     1221.61     1258.16     40.66 o
  11   2  12     1639.19     1719.31     49.69 o
  12   2  12      185.34      121.76     26.55 o
  13   2  12       96.82      108.28     34.17 o
  14   2  12      223.03      200.97     37.29 o
  15   2  12      937.39      982.28     59.80 o
  16   2  12      416.42      360.14     47.08 o
  17   2  12     1585.04     1579.98     82.63 o
  18   2  12     2518.76     2402.10     89.56 o
  19   2  12      554.56      535.36     76.82 o
  20   2  12        0.17       58.29     74.97 o
  21   2  12        1.50      -86.17     86.17 o
  22   2  12      785.19     1004.03    122.50 o
  23   2  12       33.09      -58.43     96.72 o
   1   3  12      519.50      403.20     13.84 o
   2   3  12      434.93      407.54     24.46 o
   3   3  12     1223.62     1262.95     33.07 o
   4   3  12      878.36      928.11     30.27 o
   5   3  12     1518.59     1373.16     37.96 o
   6   3  12       89.00      162.88     22.53 o
   7   3  12     3672.30     3629.45     59.64 o
   8   3  12      168.19      149.05     26.60 o
   9   3  12       55.85       14.32     17.42 o
  10   3  12        8.53       18.08     17.97 o
  11   3  12       15.18       10.36     24.06 o
  12   3  12      722.03      817.28     46.50 o
  13   3  12     7647.08     7404.95    209.85 o
  14   3  12      120.41       91.05     37.90 o
  15   3  12       62.00       28.13     38.88 o
  16   3  12      188.34      243.88     47.85 o
  17   3  12     3788.52     3979.36    108.89 o
  18   3  12     1354.99     1296.59     72.98 o
  19   3  12     1933.74     1642.93     93.40 o
  20   3  12      505.98      538.66     91.16 o
  21   3  12      259.45      156.89    107.66 o
  22   3  12      285.25      195.11     90.00 o
  23   3  12      635.41      700.58    158.41 o
   0   4  12     2894.69     2922.76     46.81 o
   1   4  12     4101.84     4067.14     40.69 o
   2   4  12     1177.51     1383.42     24.78 o
   3   4  12     8007.09     7678.93     65.39 o
   4   4  12     1528.68     1559.94     34.37 o
   5   4  12      615.73      616.73     28.02 o
   6   4  12      466.72      470.29     20.57 o
   7   4  12     2555.34     2400.51     52.04 o
   8   4  12     6175.91     6092.09     65.01 o
   9   4  12     2157.09     2012.25     37.83 o
  10   4  12     3731.31     3870.04     75.14 o
  11   4  12    14106.65    13463.15    178.52 o
  12   4  12       30.13       18.33     28.56 o
  13   4  12       66.31       53.17     31.44 o
  14   4  12     1644.21     1577.39     65.28 o
  15   4  12     2280.10     2246.88     80.14 o
  16   4  12     1238.99     1217.66     68.18 o
  17   4  12      281.26      335.63     52.76 o
  18   4  12       18.05       66.51     50.85 o
  19   4  12     3583.15     3688.83    129.23 o
  20   4  12        7.32      -17.18     74.61 o
  21   4  12      571.39      482.30     94.87 o
  22   4  12       49.59      -56.99     82.75 o
   1   5  12    10323.45    10257.23     85.23 o
   2   5  12      614.77      476.97     20.68 o
   3   5  12     1564.42     1464.08     29.36 o
   4   5  12        4.78       30.54     14.25 o
   5   5  12    14977.07    15059.62    115.73 o
   6   5  12      321.27      332.29     22.39 o
   7   5  12       52.70       26.68     18.04 o
   8   5  12      780.45      745.75     31.22 o
   9   5  12     4960.00     4926.45     78.29 o
  10   5  12      790.86      813.85     36.52 o
  11   5  12      675.76      732.42     40.76 o
  12   5  12      566.72      594.39     41.08 o
  13   5  12     9603.33     9459.79    130.51 o
  14   5  12     1936.70     2015.07     67.81 o
  15   5  12      415.07      322.23     50.31 o
  16   5  12     4450.93     3979.09    116.22 o
  17   5  12     6072.11     6190.76    134.58 o
  18   5  12       83.21       -5.40     48.10 o
  19   5  12      206.99      273.00     64.97 o
  20   5  12      463.50      480.24    105.89 o
  21   5  12     4050.19     4006.48    252.92 o
  22   5  12       21.67       29.82     98.21 o
   0   6  12     5540.64     5807.03     97.94 o
   1   6  12     6409.84     6352.92     72.96 o
   2   6  12      762.20      625.68     28.38 o
   3   6  12     5086.68     5091.87     64.92 o
   4   6  12       62.54       17.49     20.11 o
   5   6  12    11995.30    11731.23    116.43 o
   6   6  12      948.60      854.45     33.90 o
   7   6  12     8883.54     8898.28    101.38 o
   8   6  12       17.71        8.36     23.53 o
   9   6  12     4939.74     4932.34     86.41 o
  10   6  12     4757.06     4767.31     89.56 o
  11   6  12     2715.38     2683.02     67.85 o
  12   6  12     4477.46     4544.48     95.58 o
  13   6  12     1482.43     1493.47     62.39 o
  14   6  12      428.13      427.09     46.14 o
  15   6  12     3493.65     3616.07     94.53 o
  16   6  12       91.66       94.58     50.99 o
  17   6  12        8.74       55.25     52.88 o
  18   6  12     1417.45     1451.29     98.68 o
  19   6  12     3637.70     3631.54    188.02 o
  20   6  12     3900.69     4213.13    366.40 o
  21   6  12      448.52      574.10    117.37 o
  22   6  12      115.08       71.91    104.40 o
   1   7  12       46.18       54.88     19.17 o
   2   7  12      113.91      113.36     22.61 o
   3   7  12      113.45      114.30     27.73 o
   4   7  12      410.28      430.27     28.73 o
   5   7  12      728.12      795.02     34.38 o
   6   7  12      801.34      733.54     34.08 o
   7   7  12      994.14     1027.35     39.65 o
   8   7  12      795.25      756.75     37.19 o
   9   7  12       57.45       59.19     27.54 o
  10   7  12     1275.38     1252.11     46.19 o
  11   7  12       59.60       86.63     34.48 o
  12   7  12     1742.32     1733.18     66.58 o
  13   7  12      259.26      141.28     41.61 o
  14   7  12      376.31      383.26     47.45 o
  15   7  12      325.36      370.38     49.66 o
  16   7  12       23.81      -16.63     43.81 o
  17   7  12      774.46      662.26     65.73 o
  18   7  12      215.57      164.37     68.81 o
  19   7  12      328.06      512.29    103.59 o
  20   7  12      110.22       68.75     98.98 o
  21   7  12        2.17      -80.81     97.32 o
   0   8  12       75.04      160.10     32.04 o
   1   8  12     8235.30     7977.88     93.32 o
   2   8  12     7387.05     7394.92     95.94 o
   3   8  12    10985.68    10074.45    108.70 o
   4   8  12     9647.71     9087.49    102.84 o
   5   8  12    22688.37    22189.44    196.16 o
   6   8  12      296.31      235.96     28.90 o
   7   8  12     7071.24     6707.97     90.01 o
   8   8  12      170.71      166.60     29.68 o
   9   8  12     1135.26     1032.15     44.04 o
  10   8  12     4487.53     4473.01     78.30 o
  11   8  12    17810.09    17464.82    192.61 o
  12   8  12     2776.90     2828.54     82.61 o
  13   8  12     1924.90     1750.81     70.15 o
  14   8  12      471.17      430.97     50.40 o
  15   8  12     2027.28     2103.49     80.77 o
  16   8  12      114.93      297.15     50.96 o
  17   8  12       37.24      111.66     65.15 o
  18   8  12     1549.70     1828.97    162.25 o
  19   8  12     4047.47     4435.69    202.30 o
  20   8  12      604.16      860.21    123.97 o
  21   8  12        8.79     -151.05    169.27 o
   1   9  12     9539.38     9127.81    105.51 o
   2   9  12     6107.71     5664.89    101.81 o
   3   9  12     4720.90     4462.18     74.25 o
   4   9  12       96.34       84.80     26.85 o
   5   9  12    17293.92    17350.70    166.46 o
   6   9  12      172.63      326.99     32.35 o
   7   9  12     2768.09     2790.53     63.05 o
   8   9  12      755.19      695.62     40.15 o
   9   9  12     9100.59     8677.48    110.85 o
  10   9  12     2206.55     2127.75     64.64 o
  11   9  12     1463.03     1251.86     54.55 o
  12   9  12      174.12      140.92     40.84 o
  13   9  12     8723.11     9129.80    143.51 o
  14   9  12      131.76      166.50     47.71 o
  15   9  12       98.17       59.15     61.59 o
  16   9  12     2235.61     2097.06    122.98 o
  17   9  12     7686.07     7455.45    202.44 o
  18   9  12     1271.94     1426.93    134.36 o
  19   9  12      191.01      294.87    126.06 o
  20   9  12     1832.89     2007.45    179.07 o
   0  10  12       43.80       51.83     40.47 o
   1  10  12      185.68      153.83     33.46 o
   2  10  12      703.15      777.41     40.26 o
   3  10  12     1694.20     1676.54     51.95 o
   4  10  12       96.71       91.99     30.05 o
   5  10  12     1652.95     1610.03     54.27 o
   6  10  12     3479.27     3672.53     72.15 o
   7  10  12     1043.37     1057.19     46.52 o
   8  10  12      237.95      266.66     36.98 o
   9  10  12     1111.34     1090.67     51.55 o
  10  10  12       17.00       21.27     34.57 o
  11  10  12     1420.94     1513.85     70.64 o
  12  10  12      294.11      245.13     41.85 o
  13  10  12     3305.73     3410.46     92.56 o
  14  10  12     4440.60     4548.75    119.89 o
  15  10  12     1092.04     1194.79     77.84 o
  16  10  12     1879.98     1937.39    116.95 o
  17  10  12        2.22       -4.15     73.44 o
  18  10  12      845.92      932.95    143.05 o
  19  10  12     1504.89     1411.53    163.54 o
   1  11  12       41.14       64.73     28.74 o
   2  11  12      288.15      281.26     34.33 o
   3  11  12      556.58      549.07     38.29 o
   4  11  12     1641.14     1690.45     56.81 o
   5  11  12       88.21       35.44     32.15 o
   6  11  12     1736.80     1737.45     59.61 o
   7  11  12     4416.88     4227.31     94.99 o
   8  11  12      135.03      149.81     37.43 o
   9  11  12       46.87       43.29     35.52 o
  10  11  12      147.32      153.67     39.84 o
  11  11  12      266.84      124.55     40.92 o
  12  11  12      515.66      387.38     47.17 o
  13  11  12      404.06      368.38     48.50 o
  14  11  12      639.39      502.73     68.35 o
  15  11  12      111.98       75.52     66.55 o
  16  11  12       10.51       87.64     74.49 o
  17  11  12      605.01      504.96    129.89 o
  18  11  12       21.31      -50.02    113.44 o
   0  12  12      959.78     1274.23     81.23 o
   1  12  12      659.47      741.29     46.35 o
   2  12  12      388.47      355.75     38.97 o
   3  12  12       41.07       -7.30     32.05 o
   4  12  12        5.46       54.09     32.76 o
   5  12  12     1375.91     1327.94     55.39 o
   6  12  12     2747.97     2785.36     86.74 o
   7  12  12      192.63      251.82     42.78 o
   8  12  12       99.45      154.65     41.74 o
   9  12  12      261.38      219.97     44.68 o
  10  12  12       68.23       46.85     40.74 o
  11  12  12      794.08      791.33     54.57 o
  12  12  12       73.77      173.96     45.63 o
  13  12  12       14.46       32.14     49.67 o
  14  12  12       26.71       -7.05     51.89 o
  15  12  12      364.92      455.80     84.28 o
  16  12  12       55.73      106.80     89.79 o
  17  12  12     2143.71     1985.97    181.14 o
  18  12  12       14.75     -111.09    111.09 o
   1  13  12      772.70      712.91     72.70 o
   2  13  12      188.86      201.48     40.55 o
   3  13  12       78.21       56.90     38.35 o
   4  13  12      175.87      158.85     38.32 o
   5  13  12     2672.13     2683.34     75.53 o
   6  13  12       14.83      -34.52     37.32 o
   7  13  12      621.44      697.80     52.74 o
   8  13  12     1674.04     1541.58     67.59 o
   9  13  12     4250.05     4278.99     98.81 o
  10  13  12       41.39      -44.05     44.05 o
  11  13  12      298.04      319.50     63.72 o
  12  13  12      133.25      116.07     54.00 o
  13  13  12     4349.33     4211.38    147.14 o
  14  13  12      182.77      321.90     74.28 o
  15  13  12     1162.18     1323.02    129.72 o
  16  13  12      207.71       91.14    119.63 o
   0  14  12    10259.93     9797.73    215.12 o
   1  14  12     4372.31     4096.93    127.20 o
   2  14  12      703.11      610.05     53.61 o
   3  14  12     2005.83     2062.14     75.45 o
   4  14  12      114.07       88.56     42.34 o
   5  14  12     1058.65     1177.06     61.78 o
   6  14  12      702.74      714.57     55.50 o
   7  14  12    12136.21    11865.67    179.01 o
   8  14  12     1093.84     1058.43     65.92 o
   9  14  12     1913.22     2037.83     88.79 o
  10  14  12       22.80      -52.10     52.10 o
  11  14  12     2607.58     2635.80    100.75 o
  12  14  12      123.76       99.67     79.90 o
  13  14  12      972.46     1066.13    116.99 o
  14  14  12     1063.56     1194.36    213.31 o
  15  14  12     4983.83     5777.46    195.11 o
   1  15  12     5742.75     5644.60    129.29 o
   2  15  12       30.13      -28.70     48.96 o
   3  15  12     1063.20     1100.37     65.25 o
   4  15  12     1092.52      965.08     63.09 o
   5  15  12      348.68      464.86     55.48 o
   6  15  12     4259.45     4145.80    126.25 o
   7  15  12        5.89      -45.04     48.57 o
   8  15  12       11.18      -16.95     52.92 o
   9  15  12     1420.98     1478.06     88.55 o
  10  15  12       38.05      102.03     62.10 o
  11  15  12     1292.90     1071.22     91.87 o
  12  15  12      198.33      222.15     97.84 o
  13  15  12      512.59      512.69    117.05 o
  14  15  12      624.55      651.09    112.92 o
   0  16  12      728.52     1053.98    122.74 o
   1  16  12     1407.08     1341.41     91.73 o
   2  16  12     2309.99     2315.57     93.58 o
   3  16  12        7.12       33.35     60.42 o
   4  16  12     1013.48     1003.36     83.73 o
   5  16  12      420.00      493.73     69.79 o
   6  16  12     1885.97     1955.13    114.70 o
   7  16  12     1290.15     1438.48     90.11 o
   8  16  12     3108.62     3033.31    148.52 o
   9  16  12     2423.74     2312.92    141.37 o
  10  16  12      415.66      340.33     96.94 o
  11  16  12      200.06      297.16    100.47 o
  12  16  12      797.11      816.59    173.38 o
   1  17  12     2868.06     2967.41    135.44 o
   2  17  12     1233.44     1061.45     96.95 o
   3  17  12      782.15      825.71     91.76 o
   4  17  12       59.16        3.23     71.52 o
   5  17  12     5715.05     5557.77    178.35 o
   6  17  12       83.76       60.00     70.63 o
   7  17  12      823.90      955.01     90.61 o
   8  17  12      179.58      169.00     86.44 o
   9  17  12      577.92      570.34    108.76 o
  10  17  12      697.66      898.69    200.10 o
   0  18  12      706.50     1008.02    160.08 o
   1  18  12      107.21       60.64     86.31 o
   2  18  12      107.25       81.79     75.17 o
   3  18  12     1666.07     1718.57    115.21 o
   4  18  12     1763.67     1647.97    182.21 o
   5  18  12      733.58      866.41    133.68 o
   6  18  12      321.52      408.48    109.45 o
   7  18  12      530.82      492.19    113.09 o
   1   1  13    10718.15    11478.25    106.85 o
   2   1  13      119.95      130.90     15.66 o
   3   1  13       20.34       44.61     16.50 o
   4   1  13       81.45       44.20     19.72 o
   5   1  13    12724.65    13059.47    135.47 o
   6   1  13      287.17      265.03     25.89 o
   7   1  13     1714.41     1772.35     52.74 o
   8   1  13     3426.12     3304.28     84.65 o
   9   1  13      111.43       98.68     31.46 o
  10   1  13      384.59      320.85     31.78 o
  11   1  13        2.68      -22.23     26.73 o
  12   1  13      650.41      656.20     41.04 o
  13   1  13       35.29       31.94     33.22 o
  14   1  13     1342.61     1313.64     57.50 o
  15   1  13      183.27      155.65     41.84 o
  16   1  13      794.51      892.77     71.28 o
  17   1  13      749.47      741.14     60.27 o
  18   1  13      130.97      101.49     52.18 o
  19   1  13       48.30       51.80     52.52 o
  20   1  13     1368.54     1205.23    124.28 o
  21   1  13     1146.90     1119.26    126.64 o
  22   1  13       22.36      -58.52     94.88 o
   0   2  13    18035.56    17778.96    201.98 o
   1   2  13     1093.68     1020.86     30.86 o
   2   2  13    12838.63    13320.53    110.63 o
   3   2  13     4133.38     4209.57     74.09 o
   4   2  13    47751.35    47426.66    355.61 o
   5   2  13      121.87      265.88     25.63 o
   6   2  13      658.39      662.17     33.02 o
   7   2  13      348.17      291.73     28.22 o
   8   2  13     3253.70     3172.12     63.27 o
   9   2  13      878.97      962.37     40.45 o
  10   2  13    20334.51    20097.78    217.94 o
  11   2  13     1596.13     1523.97     61.05 o
  12   2  13     6671.65     6912.97    130.61 o
  13   2  13      659.66      715.99     47.68 o
  14   2  13     4146.95     3988.73    113.28 o
  15   2  13      126.89       89.96     40.01 o
  16   2  13      104.79       87.60     45.29 o
  17   2  13      199.60      126.08     47.71 o
  18   2  13     7443.23     7465.42    205.42 o
  19   2  13     1950.87     1871.87     90.83 o
  20   2  13      938.91      981.36    116.14 o
  21   2  13       56.08      -77.83     90.27 o
  22   2  13      193.92      207.25    137.44 o
   1   3  13     1916.16     1885.84     27.11 o
   2   3  13    31068.45    30905.56    227.02 o
   3   3  13     4342.08     4546.49     59.90 o
   4   3  13      340.82      385.65     24.88 o
   5   3  13      116.06      172.44     22.22 o
   6   3  13    24013.73    23873.26    247.06 o
   7   3  13       10.18       14.75     23.06 o
   8   3  13     1139.60     1222.80     44.69 o
   9   3  13     1271.99     1336.47     48.44 o
  10   3  13    38346.85    37548.91    433.61 o
  11   3  13     2037.86     1903.05     44.00 o
  12   3  13     6235.32     6155.72    103.98 o
  13   3  13      133.53      140.18     30.54 o
  14   3  13     6716.88     6574.10    100.28 o
  15   3  13     1333.12     1309.89     56.69 o
  16   3  13     1678.69     1598.24     73.34 o
  17   3  13      730.48      763.26     62.24 o
  18   3  13     7573.96     7297.88    137.57 o
  19   3  13       24.01      -50.75     50.75 o
  20   3  13     2293.29     2653.00    193.83 o
  21   3  13       42.83        3.69     82.94 o
  22   3  13     1371.34     1316.59    140.10 o
   0   4  13     1040.80      822.08     26.97 o
   1   4  13     1177.33     1294.40     28.27 o
   2   4  13      370.82      278.32     15.33 o
   3   4  13      171.55      111.77     15.44 o
   4   4  13      359.39      352.31     24.91 o
   5   4  13      222.11      189.27     27.85 o
   6   4  13     6415.41     6586.03    103.86 o
   7   4  13        2.77        6.00     24.57 o
   8   4  13     1552.30     1458.79     41.71 o
   9   4  13       26.93       29.62     20.16 o
  10   4  13     1680.05     1601.59     54.03 o
  11   4  13      338.94      402.98     28.77 o
  12   4  13      186.47      224.12     39.29 o
  13   4  13     1505.39     1437.64     53.06 o
  14   4  13     4374.33     4237.39    111.84 o
  15   4  13      350.69      361.39     43.27 o
  16   4  13     5563.78     5501.89    159.16 o
  17   4  13        3.29       31.30     47.14 o
  18   4  13      113.83       44.66     50.72 o
  19   4  13        9.43      110.39     55.14 o
  20   4  13     1250.05     1194.91    109.19 o
  21   4  13       63.14       -3.95     83.21 o
  22   4  13     1295.52     1368.29    123.38 o
   1   5  13      490.37      526.29     21.36 o
   2   5  13    18594.62    18418.39    136.51 o
   3   5  13       63.01       77.07     15.19 o
   4   5  13       10.75       16.20     14.64 o
   5   5  13      178.99      173.98     16.84 o
   6   5  13    13292.94    13376.68    115.77 o
   7   5  13      301.08      332.37     20.40 o
   8   5  13     2677.25     2618.32     50.97 o
   9   5  13      385.41      291.72     29.51 o
  10   5  13     3566.04     3388.28     68.20 o
  11   5  13     1482.17     1371.20     45.58 o
  12   5  13      184.23      252.45     35.08 o
  13   5  13      189.81      145.17     35.79 o
  14   5  13    10585.37     9953.91    151.32 o
  15   5  13      397.44      355.91     46.14 o
  16   5  13      804.08      814.20     57.12 o
  17   5  13       67.74       52.90     48.86 o
  18   5  13     2507.80     2586.55     96.21 o
  19   5  13        0.44      -35.71     59.98 o
  20   5  13      265.60      348.22    100.81 o
  21   5  13      648.97      546.87    114.06 o
   0   6  13    22102.37    21397.05    250.19 o
   1   6  13      154.35      161.98     20.81 o
   2   6  13     1121.80     1074.12     34.92 o
   3   6  13      981.98      938.07     33.90 o
   4   6  13    10925.60    10680.68    108.94 o
   5   6  13     2533.94     2578.39     82.20 o
   6   6  13     8783.03     9030.60     99.76 o
   7   6  13       61.76       69.39     23.07 o
   8   6  13    14638.54    14110.04    134.16 o
   9   6  13       77.79       79.42     25.98 o
  10   6  13     1396.89     1417.67     46.38 o
  11   6  13       95.15       78.81     29.17 o
  12   6  13      235.25      201.03     35.30 o
  13   6  13     2787.78     2617.65     74.15 o
  14   6  13    12694.22    12556.53    201.66 o
  15   6  13     1982.94     1953.76     99.59 o
  16   6  13     2683.35     2856.33     88.44 o
  17   6  13       16.56        3.77     44.99 o
  18   6  13      126.96       79.67     55.50 o
  19   6  13       17.53       49.43     67.82 o
  20   6  13       85.33      -65.98    137.77 o
  21   6  13       19.51        9.57     93.66 o
   1   7  13       35.70       59.51     21.37 o
   2   7  13     1684.62     1649.68     44.26 o
   3   7  13        4.95       20.99     22.42 o
   4   7  13     3980.12     3909.18     62.97 o
   5   7  13     6877.18     6896.46     87.97 o
   6   7  13     3662.05     3457.66     79.04 o
   7   7  13     2292.44     2354.06     54.69 o
   8   7  13     2148.09     2132.63     53.66 o
   9   7  13      567.84      608.74     35.93 o
  10   7  13       97.25       78.51     30.97 o
  11   7  13      262.40      221.11     34.92 o
  12   7  13     4029.75     3922.42     89.15 o
  13   7  13     1540.06     1462.34     64.74 o
  14   7  13     5079.42     4874.03    113.12 o
  15   7  13      208.95      209.59     46.92 o
  16   7  13     6019.66     6139.11    120.62 o
  17   7  13        6.63       -3.34     53.01 o
  18   7  13     1191.70     1065.18     90.85 o
  19   7  13      138.22      130.54     89.54 o
  20   7  13     2899.62     3371.42    193.68 o
  21   7  13      322.69      246.92    110.60 o
   0   8  13      464.63      585.06     46.85 o
   1   8  13     2795.20     2728.27     58.27 o
   2   8  13       22.01       58.88     24.31 o
   3   8  13     1036.33      999.37     39.55 o
   4   8  13       68.35       65.95     25.41 o
   5   8  13      449.57      476.06     32.10 o
   6   8  13     1808.61     1716.16     50.27 o
   7   8  13     1808.52     1707.87     50.83 o
   8   8  13     6583.16     6511.37     97.21 o
   9   8  13      693.10      749.07     40.97 o
  10   8  13     6096.25     6061.14     93.74 o
  11   8  13      124.97      136.33     36.17 o
  12   8  13     2695.10     2685.90     90.06 o
  13   8  13       45.27       43.84     38.23 o
  14   8  13     1512.90     1412.25     68.85 o
  15   8  13      455.45      521.58     55.51 o
  16   8  13      445.88      386.74     58.03 o
  17   8  13      701.34      674.43     68.87 o
  18   8  13       97.29      180.33     72.33 o
  19   8  13       13.46      -92.41     92.41 o
  20   8  13      639.61      619.84    119.61 o
   1   9  13      378.69      389.56     32.78 o
   2   9  13     4319.35     4048.50     71.58 o
   3   9  13      245.36      243.55     32.18 o
   4   9  13     2008.42     2001.64     58.18 o
   5   9  13     1676.98     1607.99     50.35 o
   6   9  13     2069.47     2123.82     56.96 o
   7   9  13     1798.69     1793.72     54.17 o
   8   9  13      179.71      191.63     32.38 o
   9   9  13      195.32      267.90     36.03 o
  10   9  13      581.74      549.91     42.13 o
  11   9  13      112.22       92.04     36.55 o
  12   9  13      569.22      557.97     47.01 o
  13   9  13       33.46       39.35     40.20 o
  14   9  13     3342.37     3431.29     98.06 o
  15   9  13      870.08      764.72     61.20 o
  16   9  13       12.53       28.75     54.68 o
  17   9  13        2.25       -7.32     56.98 o
  18   9  13     1494.31     1381.44    114.27 o
  19   9  13       31.84      -44.74    132.92 o
   0  10  13     5709.82     5728.12    128.55 o
   1  10  13      244.52      271.49     40.54 o
   2  10  13        0.67      -27.06     27.06 o
   3  10  13        3.23       -5.79     28.22 o
   4  10  13       95.30      120.81     31.66 o
   5  10  13      115.21      124.83     32.05 o
   6  10  13     6508.02     6392.61     96.75 o
   7  10  13     1359.94     1251.22     66.13 o
   8  10  13     1576.69     1768.79     59.51 o
   9  10  13        2.35      -32.47     32.47 o
  10  10  13     1058.61     1039.94     51.78 o
  11  10  13     2108.80     1953.17     65.63 o
  12  10  13      166.12      150.10     42.71 o
  13  10  13       29.46       22.69     41.31 o
  14  10  13     3996.45     3858.56    100.61 o
  15  10  13     2431.16     2233.60    121.13 o
  16  10  13     1952.60     1826.96     92.78 o
  17  10  13      662.31      583.49    102.80 o
  18  10  13      244.99      341.26    147.42 o
  19  10  13       19.54      -20.96    145.59 o
   1  11  13      755.85      707.93     44.47 o
   2  11  13    34814.34    34067.79    298.70 o
   3  11  13      187.32      120.00     34.86 o
   4  11  13     2134.24     2077.51     60.65 o
   5  11  13     1138.84     1183.93     54.24 o
   6  11  13     9203.85     9151.46    175.92 o
   7  11  13      109.87      115.14     37.51 o
   8  11  13     1687.71     1580.23     61.93 o
   9  11  13      670.46      636.06     47.62 o
  10  11  13    11187.66    11235.85    143.86 o
  11  11  13      168.01      256.96     43.34 o
  12  11  13     2196.16     2118.71     72.78 o
  13  11  13      107.93       69.35     48.09 o
  14  11  13     6529.81     6730.41    132.53 o
  15  11  13       33.88       18.38     51.75 o
  16  11  13     1628.83     1564.24    131.32 o
  17  11  13        4.22      -27.90    104.89 o
  18  11  13     2469.75     2381.35    197.44 o
   0  12  13     1239.33     1159.79     88.99 o
   1  12  13     1715.11     1705.31     69.20 o
   2  12  13     1081.82     1121.99     53.63 o
   3  12  13     1875.27     1915.68     65.94 o
   4  12  13    14417.90    14180.51    162.29 o
   5  12  13      841.08      709.99     49.28 o
   6  12  13     1146.93     1254.93     58.67 o
   7  12  13        7.31      -10.04     38.10 o
   8  12  13     3188.94     2958.66     82.44 o
   9  12  13      700.43      670.13     52.62 o
  10  12  13    10714.70    10720.91    149.85 o
  11  12  13      648.35      784.27     54.41 o
  12  12  13     9111.08     9153.96    213.85 o
  13  12  13      452.57      442.81     60.97 o
  14  12  13      114.52      217.30     63.45 o
  15  12  13      122.76      106.85     77.90 o
  16  12  13      100.14      108.67     92.84 o
  17  12  13       27.88        6.38     91.29 o
   1  13  13     1017.47      995.99     78.13 o
   2  13  13      825.66      829.76     53.45 o
   3  13  13      162.14      186.05     43.23 o
   4  13  13      609.69      616.33     51.98 o
   5  13  13      191.85      142.68     42.12 o
   6  13  13        8.21      -20.24     38.80 o
   7  13  13       43.11       52.91     42.21 o
   8  13  13        5.29      -38.43     40.45 o
   9  13  13      410.40      422.01     58.25 o
  10  13  13        6.53       56.51     48.11 o
  11  13  13     1281.40     1288.89     92.93 o
  12  13  13       33.81       24.25     57.17 o
  13  13  13       75.98       83.43     57.48 o
  14  13  13        5.46      140.81     91.29 o
  15  13  13        4.25       16.87     86.87 o
  16  13  13      307.73      219.03     98.84 o
   0  14  13       27.06       53.75     76.42 o
   1  14  13       85.12       47.20     47.82 o
   2  14  13     2196.49     2227.82     79.35 o
   3  14  13       89.26       46.76     48.57 o
   4  14  13     7921.10     8034.76    141.39 o
   5  14  13      798.51      703.82     55.51 o
   6  14  13     2859.43     2772.07     85.97 o
   7  14  13       26.92       82.82     45.12 o
   8  14  13      597.05      702.08     64.42 o
   9  14  13     2075.95     2124.25    113.65 o
  10  14  13     2541.61     2143.86    100.70 o
  11  14  13      490.94      467.23     75.32 o
  12  14  13     1744.69     1857.30    106.69 o
  13  14  13      160.17      214.11     82.09 o
  14  14  13       19.17      138.97     96.47 o
   1  15  13      127.01       56.75     49.61 o
   2  15  13     4146.49     4136.69    121.56 o
   3  15  13      203.94      165.07     48.72 o
   4  15  13      356.83      473.76     54.09 o
   5  15  13      873.25      864.24     65.09 o
   6  15  13     1704.24     1697.82     89.32 o
   7  15  13      509.45      616.23     70.27 o
   8  15  13      826.69      924.07    109.47 o
   9  15  13      176.58       99.95     67.46 o
  10  15  13       41.78       63.95     67.79 o
  11  15  13      278.97      433.25     90.26 o
  12  15  13      510.72      707.30    132.52 o
  13  15  13     1115.24     1019.42    123.46 o
   0  16  13     2401.30     2351.86    196.95 o
   1  16  13      152.39      197.41     66.89 o
   2  16  13        1.31      -28.54     60.45 o
   3  16  13      650.34      675.25     78.68 o
   4  16  13     3557.79     3507.07    140.92 o
   5  16  13      145.43      182.58     74.11 o
   6  16  13     1806.04     1859.14    106.26 o
   7  16  13     2445.61     2360.66    162.57 o
   8  16  13     2443.52     2739.95    251.55 o
   9  16  13      330.39      422.91     89.91 o
  10  16  13      564.34      669.35     96.78 o
  11  16  13     1224.54     1323.72    165.96 o
   1  17  13       17.24       39.42     83.71 o
   2  17  13     1149.64     1305.83    148.57 o
   3  17  13      275.33      279.97     79.00 o
   4  17  13      126.31      114.04     73.96 o
   5  17  13       32.49       61.45     72.26 o
   6  17  13     3298.07     3048.41    159.72 o
   7  17  13       62.70       73.76     95.61 o
   8  17  13        6.94       -5.37     92.16 o
   0  18  13     2404.51     2902.75    357.37 o
   1  18  13       13.32      -98.64     98.64 o
   2  18  13      541.75      462.58    120.87 o
   3  18  13       65.65       41.82    102.50 o
   4  18  13       24.44       -7.34    276.67 o
   5  18  13       38.40       -3.23    156.78 o
   0   0  14     7127.69     6878.80    201.08 o
   1   0  14    26871.47    26717.77    383.68 o
   2   0  14      946.48      954.38     37.37 o
   3   0  14    11796.46    12053.43    161.02 o
   4   0  14     4240.91     4276.48     91.33 o
   5   0  14     1014.95      744.47     58.82 o
   6   0  14    19463.67    19506.20    267.19 o
   7   0  14    62359.79    59898.35    982.54 o
   8   0  14     6891.79     7177.11    176.32 o
   9   0  14     5851.34     5515.77    160.73 o
  10   0  14        4.00       14.72     39.32 o
  11   0  14      856.08      914.24     62.22 o
  12   0  14       44.85       90.62     45.84 o
  13   0  14        0.41       -4.52     45.59 o
  14   0  14      245.94      396.63     58.54 o
  15   0  14    17692.16    17313.92    694.79 o
  16   0  14     1277.47     1342.46    104.65 o
  17   0  14      880.35      876.68     94.75 o
  18   0  14     2627.73     2792.37    145.42 o
  19   0  14     1112.31     1211.10    111.07 o
  20   0  14        3.30      -13.88     78.16 o
  21   0  14      198.94      105.46    142.48 o
  22   0  14       93.86      129.13    152.37 o
   1   1  14     3851.50     3487.94     52.14 o
   2   1  14      101.07       76.69     13.38 o
   3   1  14     1187.67     1099.16     32.77 o
   4   1  14     3113.69     3258.70     55.19 o
   5   1  14    12185.77    12294.36    130.95 o
   6   1  14       38.46       13.14     25.98 o
   7   1  14     1330.76     1375.66     45.09 o
   8   1  14     4650.63     4758.09     77.39 o
   9   1  14     9862.90     9755.58    113.65 o
  10   1  14     1400.69     1372.86     48.95 o
  11   1  14        8.00        1.44     28.88 o
  12   1  14       77.38       88.93     33.60 o
  13   1  14     6730.85     6405.84    163.54 o
  14   1  14      187.67      161.88     41.05 o
  15   1  14      643.57      645.53     61.56 o
  16   1  14       26.43       26.25     44.21 o
  17   1  14     1686.20     1657.67     95.53 o
  18   1  14      490.08      385.02     61.05 o
  19   1  14      385.32      373.45     62.26 o
  20   1  14       16.51       24.60     56.55 o
  21   1  14     2571.84     2395.11    161.34 o
  22   1  14       52.46      170.63    105.86 o
   0   2  14     1734.32     1682.57    103.16 o
   1   2  14     1374.07     1253.70     35.18 o
   2   2  14      101.51      116.41     16.00 o
   3   2  14        4.40        9.02     17.30 o
   4   2  14     1271.50     1302.08     38.36 o
   5   2  14      263.54      307.08     28.36 o
   6   2  14        0.70       24.49     23.87 o
   7   2  14       76.98       16.11     24.99 o
   8   2  14     4918.58     4861.83     83.52 o
   9   2  14     2975.66     2885.48     69.30 o
  10   2  14      558.22      491.82     38.26 o
  11   2  14      332.67      325.33     36.88 o
  12   2  14       77.48       49.53     36.11 o
  13   2  14      786.38      633.30     47.49 o
  14   2  14     1456.45     1458.75     64.43 o
  15   2  14      164.87       91.98     45.57 o
  16   2  14     1079.79     1177.72     67.45 o
  17   2  14     3006.20     2894.54     77.13 o
  18   2  14     1169.03     1290.35     73.78 o
  19   2  14      386.21      363.37     61.92 o
  20   2  14      137.03      168.61     60.41 o
  21   2  14        3.12       23.49     92.57 o
  22   2  14      477.90      533.14    113.44 o
   1   3  14     1410.41     1384.73     29.49 o
   2   3  14     1149.27     1215.07     29.23 o
   3   3  14      941.06      947.91     31.33 o
   4   3  14        2.22      -14.08     19.09 o
   5   3  14     7325.62     7452.05    138.01 o
   6   3  14     1731.05     1757.12     50.05 o
   7   3  14      153.46      157.24     28.52 o
   8   3  14      373.89      408.02     34.21 o
   9   3  14     3923.39     3759.04    106.10 o
  10   3  14      917.84      901.09     47.65 o
  11   3  14       42.24        8.30     33.89 o
  12   3  14     7361.73     7045.38    113.06 o
  13   3  14     1350.84     1548.00     63.21 o
  14   3  14      489.81      450.22     50.03 o
  15   3  14     1760.29     1659.03     73.71 o
  16   3  14        1.27       -3.16     35.26 o
  17   3  14     2569.16     2536.52    104.75 o
  18   3  14      413.58      307.01     46.25 o
  19   3  14      171.69       94.05     54.54 o
  20   3  14     1001.73      991.08     78.62 o
  21   3  14      235.82      364.51    106.32 o
   0   4  14      522.35      500.42     27.35 o
   1   4  14      588.91      595.35     18.16 o
   2   4  14      430.07      480.79     20.25 o
   3   4  14     9506.39     9369.59    117.63 o
   4   4  14     2259.66     2233.96     47.39 o
   5   4  14      101.91       70.14     22.62 o
   6   4  14     2056.73     1945.93     65.82 o
   7   4  14     9679.75     9389.25    119.18 o
   8   4  14     1810.23     1857.40     64.52 o
   9   4  14      292.26      339.30     37.97 o
  10   4  14      467.57      506.43     42.07 o
  11   4  14    15185.86    14395.56    249.54 o
  12   4  14     1805.34     1820.00     55.70 o
  13   4  14     2420.61     2388.67     63.43 o
  14   4  14       20.35       -4.69     31.27 o
  15   4  14      547.58      476.93     43.26 o
  16   4  14     1370.35     1304.64     59.49 o
  17   4  14       77.45       92.19     42.00 o
  18   4  14      237.66      180.10     46.69 o
  19   4  14     1154.55     1265.47     78.36 o
  20   4  14      382.10      537.95     85.91 o
  21   4  14      261.43      242.73     92.08 o
   1   5  14     9285.13     9656.15     89.46 o
   2   5  14     4014.32     4036.14     47.16 o
   3   5  14     1755.24     1736.93     37.24 o
   4   5  14       23.49       31.19     18.60 o
   5   5  14     7109.12     6873.24     78.75 o
   6   5  14     1262.01     1139.10     32.80 o
   7   5  14      516.25      571.87     31.49 o
   8   5  14       10.68        1.14     20.20 o
   9   5  14    15443.75    14990.08    191.84 o
  10   5  14       53.08       42.97     27.62 o
  11   5  14     1238.47     1195.82     47.40 o
  12   5  14      327.86      353.58     32.10 o
  13   5  14     6200.55     6385.76     93.43 o
  14   5  14      632.21      517.06     45.58 o
  15   5  14        5.02       -6.05     36.68 o
  16   5  14       57.35       41.92     40.07 o
  17   5  14     8145.98     8004.25    169.10 o
  18   5  14       61.04       99.01     53.22 o
  19   5  14     1597.90     1335.11     80.22 o
  20   5  14      855.00      807.88    104.14 o
  21   5  14      419.40      333.07    109.16 o
   0   6  14     3498.35     3495.61     76.82 o
   1   6  14     8261.71     8033.30     89.75 o
   2   6  14     3211.85     3168.44     54.10 o
   3   6  14    12276.99    12071.23    121.24 o
   4   6  14     2821.60     2726.79     65.27 o
   5   6  14     8122.46     7964.30     90.72 o
   6   6  14     1911.67     1689.91     43.65 o
   7   6  14     4998.77     5114.06     88.53 o
   8   6  14      632.44      697.89     33.64 o
   9   6  14     2217.95     2200.27     52.60 o
  10   6  14      272.67      250.69     30.37 o
  11   6  14     7254.94     7281.37     99.71 o
  12   6  14      546.41      542.72     38.33 o
  13   6  14      499.25      421.77     38.76 o
  14   6  14     1250.32     1279.13     53.50 o
  15   6  14     1179.01     1249.25     63.94 o
  16   6  14       24.85       38.07     43.65 o
  17   6  14       27.70      -46.52     46.52 o
  18   6  14       95.18       85.71     57.20 o
  19   6  14      594.47      818.33     91.29 o
  20   6  14     2256.18     2038.50    181.65 o
  21   6  14        3.33      -48.24    115.20 o
   1   7  14      224.97      250.09     26.68 o
   2   7  14     2475.56     2401.66     50.85 o
   3   7  14      701.73      733.15     34.26 o
   4   7  14        0.74      -22.96     22.96 o
   5   7  14      645.25      755.70     35.01 o
   6   7  14      628.31      614.71     33.36 o
   7   7  14       17.95        7.53     25.34 o
   8   7  14     2944.40     2944.76     60.65 o
   9   7  14      588.16      624.08     46.47 o
  10   7  14      562.91      491.80     38.33 o
  11   7  14      325.28      368.32     38.77 o
  12   7  14       26.24       39.49     33.23 o
  13   7  14      622.50      670.39     60.13 o
  14   7  14       16.09      -27.06     35.73 o
  15   7  14      944.89      677.28     55.48 o
  16   7  14      236.56      134.19     48.66 o
  17   7  14     1114.92     1000.34    107.19 o
  18   7  14        1.74        3.68     64.13 o
  19   7  14        1.65      -63.87     83.53 o
  20   7  14        5.74      102.97    103.17 o
   0   8  14      316.73      335.34     49.67 o
   1   8  14     7616.29     7142.34     91.23 o
   2   8  14     2665.25     2616.94     56.84 o
   3   8  14    14160.95    14126.84    150.40 o
   4   8  14     1522.02     1430.77     55.78 o
   5   8  14    16331.45    15769.72    153.40 o
   6   8  14     2023.06     2138.62     54.55 o
   7   8  14    12870.43    12425.65    137.27 o
   8   8  14        7.58        6.36     28.19 o
   9   8  14      153.13       93.19     32.12 o
  10   8  14     1162.76     1114.69     50.71 o
  11   8  14     8286.40     8101.07    174.46 o
  12   8  14     1973.79     1998.14     72.86 o
  13   8  14     1606.37     1504.99     61.10 o
  14   8  14     1849.07     1791.12     67.25 o
  15   8  14     1645.07     1896.28     71.14 o
  16   8  14     2969.88     2806.09    104.71 o
  17   8  14     1378.25     1228.47    112.52 o
  18   8  14      308.72      361.30     81.15 o
  19   8  14     3474.18     3480.71    162.88 o
   1   9  14    13778.09    13871.72    145.17 o
   2   9  14      520.92      505.92     35.45 o
   3   9  14     3793.28     3656.35     74.72 o
   4   9  14        0.55      -28.47     28.47 o
   5   9  14     9103.74     8593.49    110.38 o
   6   9  14       40.58       56.21     29.86 o
   7   9  14     1121.40     1061.49     46.79 o
   8   9  14     1918.33     1856.33     58.61 o
   9   9  14     4195.68     4285.89     81.61 o
  10   9  14      204.70      117.04     37.53 o
  11   9  14     1637.66     1612.78     61.71 o
  12   9  14       98.37       90.35     39.93 o
  13   9  14     5701.17     5890.76    112.55 o
  14   9  14       27.66       -0.41     42.10 o
  15   9  14       13.13      -38.36     46.11 o
  16   9  14      554.39      566.13     66.17 o
  17   9  14     4826.29     4812.05    159.82 o
  18   9  14       36.21       60.47     83.20 o
  19   9  14      482.18      681.11    101.83 o
   0  10  14     1032.10     1130.45     66.38 o
   1  10  14     5057.55     5233.69     83.71 o
   2  10  14     4014.67     4162.21     91.88 o
   3  10  14     1843.42     1735.83     66.57 o
   4  10  14     8292.03     8149.37    117.09 o
   5  10  14       19.02      -31.23     31.38 o
   6  10  14      103.87      180.40     36.16 o
   7  10  14     4933.68     5239.75     92.96 o
   8  10  14      435.44      453.00     41.07 o
   9  10  14       88.73       43.66     38.51 o
  10  10  14     1285.66     1311.45     56.83 o
  11  10  14     3247.38     3247.18    109.82 o
  12  10  14     2730.24     2898.30     82.75 o
  13  10  14      977.33      920.41     80.73 o
  14  10  14      791.12      708.86     61.46 o
  15  10  14       64.93      129.81     56.12 o
  16  10  14        9.55      -31.21     59.95 o
  17  10  14        1.88      -40.81     72.34 o
  18  10  14      340.76      482.20    111.00 o
   1  11  14      242.53      206.16     39.28 o
   2  11  14       56.50      118.37     35.84 o
   3  11  14      306.19      318.50     41.17 o
   4  11  14      127.92       92.20     36.04 o
   5  11  14        2.00       -1.11     35.10 o
   6  11  14      600.09      664.74     47.08 o
   7  11  14      317.74      284.18     41.85 o
   8  11  14      226.47      179.12     39.81 o
   9  11  14      103.63      131.46     40.09 o
  10  11  14     3272.09     3413.97    102.41 o
  11  11  14       15.49      -26.26     38.59 o
  12  11  14       53.01       80.41     47.14 o
  13  11  14      890.96      916.13     64.73 o
  14  11  14      193.44      292.59     59.64 o
  15  11  14       89.36       30.14     60.30 o
  16  11  14      185.59      197.23     81.47 o
  17  11  14        3.89       -4.33     87.82 o
   0  12  14     1130.10     1086.71     80.60 o
   1  12  14     3722.46     3743.42    131.50 o
   2  12  14     2449.01     2546.14     75.88 o
   3  12  14     2604.91     2521.90     76.43 o
   4  12  14     1361.40     1497.03     71.83 o
   5  12  14       40.36       17.39     38.12 o
   6  12  14       46.13       53.29     39.20 o
   7  12  14     1362.42     1322.73     61.28 o
   8  12  14       78.75      119.72     42.66 o
   9  12  14       25.02       33.28     41.89 o
  10  12  14       21.82        3.20     42.25 o
  11  12  14       79.43      157.17     50.14 o
  12  12  14      958.07     1000.28     73.03 o
  13  12  14      891.52      860.83     77.77 o
  14  12  14        0.21      -25.98     64.39 o
  15  12  14       73.68      194.45     82.81 o
  16  12  14      605.04      658.11    109.86 o
   1  13  14     1468.24     1460.47     70.48 o
   2  13  14      186.07      235.32     44.21 o
   3  13  14     2327.05     2407.61     81.67 o
   4  13  14       17.52      -37.91     40.04 o
   5  13  14     3380.86     3311.96     87.82 o
   6  13  14      332.58      312.86     46.21 o
   7  13  14      638.07      657.42     52.53 o
   8  13  14      205.86      208.21     46.48 o
   9  13  14     2642.98     2824.26    101.69 o
  10  13  14      773.87      664.12     65.82 o
  11  13  14       17.93       88.99     58.74 o
  12  13  14      402.55      448.60     74.70 o
  13  13  14     3964.31     3681.72    174.74 o
  14  13  14     1938.00     1781.57    134.51 o
  15  13  14        4.26      -59.60     93.01 o
   0  14  14      208.52      305.28     88.21 o
   1  14  14     7176.55     7245.11    152.39 o
   2  14  14      167.71      248.22     52.22 o
   3  14  14     2086.96     2247.64     80.12 o
   4  14  14       36.62       36.68     47.90 o
   5  14  14     1479.46     1587.76     71.88 o
   6  14  14      178.78      272.18     53.54 o
   7  14  14    11101.16    11708.95    186.98 o
   8  14  14      268.17      289.75     58.89 o
   9  14  14      405.40      461.08     72.73 o
  10  14  14     1979.89     1879.16    102.79 o
  11  14  14     4055.18     4449.91    145.62 o
  12  14  14        2.28      -74.61     74.61 o
  13  14  14       59.66      -55.92     88.58 o
  14  14  14      357.52      332.16    164.85 o
   1  15  14      547.83      519.43     72.78 o
   2  15  14      149.73      215.57     65.14 o
   3  15  14      549.75      501.42     71.65 o
   4  15  14     1092.41     1136.97    101.09 o
   5  15  14      816.18      645.19     77.25 o
   6  15  14       39.04       29.80     59.77 o
   7  15  14     1065.40     1258.86     92.08 o
   8  15  14       55.37       91.70     66.42 o
   9  15  14      896.54     1012.33     88.38 o
  10  15  14     1391.03     1270.85    110.17 o
  11  15  14       29.22       79.12     77.08 o
  12  15  14        3.52      -15.27     96.42 o
   0  16  14     4407.49     4970.78    300.88 o
   1  16  14     4532.32     4467.50    164.31 o
   2  16  14     4435.75     4403.07    143.28 o
   3  16  14       16.31      -15.76     63.85 o
   4  16  14      510.70      518.96     76.71 o
   5  16  14        4.21      -62.53     65.80 o
   6  16  14        3.08       22.99     69.74 o
   7  16  14     2751.88     3263.96    151.51 o
   8  16  14     4298.40     4238.15    197.70 o
   9  16  14      584.23      831.15    115.83 o
  10  16  14      341.44      343.19    108.42 o
   1  17  14     4355.82     4361.36    170.78 o
   2  17  14      982.15      946.78    112.35 o
   3  17  14      442.17      512.70    121.72 o
   4  17  14        0.48       50.07    104.79 o
   5  17  14      214.16      368.48    118.37 o
   6  17  14      953.71     1002.41    184.22 o
   7  17  14      281.41      322.98    121.38 o
   0  18  14      515.07      590.23    239.78 o
   1  18  14      386.10      524.64    282.44 o
   1   1  15     1309.74     1356.79     57.06 o
   2   1  15     9103.00     9410.39     86.82 o
   3   1  15    10863.85    10917.12    110.49 o
   4   1  15     7768.68     7698.12     90.09 o
   5   1  15     1519.23     1479.29     44.46 o
   6   1  15    14605.22    14307.29    214.03 o
   7   1  15     1267.14     1143.14     45.73 o
   8   1  15      621.19      550.49     36.16 o
   9   1  15       18.94        3.52     28.50 o
  10   1  15     7050.81     6795.82    111.92 o
  11   1  15      737.19      776.88     45.62 o
  12   1  15       55.69       49.50     35.35 o
  13   1  15     1619.59     1581.24     64.35 o
  14   1  15     3336.48     3237.03     88.94 o
  15   1  15     1762.76     1570.07     72.91 o
  16   1  15     3091.71     2778.02    126.55 o
  17   1  15      395.29      402.27     59.49 o
  18   1  15      423.81      503.74     64.49 o
  19   1  15      736.41      787.71     90.85 o
  20   1  15     1121.58     1127.03    105.17 o
  21   1  15       86.90       42.44     86.08 o
   0   2  15    17625.13    17546.74    333.88 o
   1   2  15     4717.80     4626.41     65.93 o
   2   2  15        3.13      -12.27     13.05 o
   3   2  15     3492.47     3571.49     55.51 o
   4   2  15     7504.08     7316.17     87.72 o
   5   2  15     4597.73     4644.25     69.82 o
   6   2  15     4482.83     4673.50     80.54 o
   7   2  15     1136.61     1093.99     44.59 o
   8   2  15    20445.93    19895.74    265.88 o
   9   2  15     3704.90     3598.29     80.82 o
  10   2  15     1454.90     1490.14     53.67 o
  11   2  15      586.67      549.71     44.14 o
  12   2  15     2591.97     2510.82     74.99 o
  13   2  15      838.07      767.01     52.66 o
  14   2  15     2480.20     2607.72     95.56 o
  15   2  15     3366.92     3278.31    100.62 o
  16   2  15     1667.63     1677.45     93.70 o
  17   2  15      967.50      981.02     67.54 o
  18   2  15     3727.75     3595.61    152.40 o
  19   2  15       35.58       32.71     69.19 o
  20   2  15      146.28      151.52     75.48 o
  21   2  15     2666.60     2377.94    140.48 o
   1   3  15     1365.83     1533.34     35.15 o
   2   3  15    24530.57    24020.15    186.31 o
   3   3  15     1969.51     2224.82     44.30 o
   4   3  15     2164.58     2180.89     55.03 o
   5   3  15      403.86      423.57     29.90 o
   6   3  15     5606.32     5565.18     80.73 o
   7   3  15     1368.20     1236.40     45.83 o
   8   3  15       36.56       23.27     30.38 o
   9   3  15       74.41      153.48     33.23 o
  10   3  15     3035.41     2917.52     76.39 o
  11   3  15      499.42      407.39     42.50 o
  12   3  15     1176.17     1203.36     58.30 o
  13   3  15     4863.71     4702.87    113.78 o
  14   3  15     1124.53     1090.15     62.99 o
  15   3  15     1157.68     1178.51     67.57 o
  16   3  15     1744.45     1668.92     77.62 o
  17   3  15      977.24      956.74     72.01 o
  18   3  15     1525.77     1634.32     82.18 o
  19   3  15      568.76      687.55     79.64 o
  20   3  15     1609.83     1619.00    107.61 o
  21   3  15       64.26       29.68     87.94 o
   0   4  15      332.97      253.71     22.93 o
   1   4  15     7181.11     7155.45     71.40 o
   2   4  15        9.10       -0.89     20.54 o
   3   4  15     4143.65     4276.51     61.58 o
   4   4  15     6989.70     7014.58     84.19 o
   5   4  15       17.21       -4.17     24.03 o
   6   4  15      554.76      533.65     37.87 o
   7   4  15     1660.02     1504.96     53.14 o
   8   4  15       22.41      -23.60     29.31 o
   9   4  15     1674.25     1650.55     58.99 o
  10   4  15     3917.45     3749.28     83.05 o
  11   4  15        6.31        6.46     36.02 o
  12   4  15     1306.99     1282.57     74.24 o
  13   4  15      711.06      734.35     55.98 o
  14   4  15       56.52        4.56     42.71 o
  15   4  15     1555.73     1328.21     71.25 o
  16   4  15      837.66      898.80     51.45 o
  17   4  15      527.69      464.19     59.78 o
  18   4  15      728.43      733.32     67.32 o
  19   4  15      274.95      231.79     69.41 o
  20   4  15     1211.18     1348.37    123.19 o
  21   4  15     1024.09      816.53     94.39 o
   1   5  15      242.99      263.89     22.25 o
   2   5  15     5480.82     5259.97     55.42 o
   3   5  15     2894.60     2942.41     46.51 o
   4   5  15       99.03      154.18     27.33 o
   5   5  15     2798.58     2827.36     72.15 o
   6   5  15     1302.64     1156.28     47.80 o
   7   5  15      139.30      123.28     31.79 o
   8   5  15      364.91      399.33     38.31 o
   9   5  15       85.42      158.92     35.96 o
  10   5  15      432.46      422.03     45.34 o
  11   5  15       46.66       86.08     38.81 o
  12   5  15       43.71       36.67     40.98 o
  13   5  15     1768.27     1689.96     73.19 o
  14   5  15      129.49      135.74     36.74 o
  15   5  15     2243.89     2215.13     70.92 o
  16   5  15     1102.48     1141.29     63.64 o
  17   5  15     1955.68     1792.45     68.74 o
  18   5  15       36.61        4.77     57.02 o
  19   5  15       21.53       15.08     66.53 o
  20   5  15      258.29      227.98     70.51 o
   0   6  15     7904.58     8065.48    219.28 o
   1   6  15     2950.48     2968.79     56.14 o
   2   6  15       72.55       85.93     26.93 o
   3   6  15     1346.82     1792.49     43.07 o
   4   6  15    11672.68    11582.84    110.90 o
   5   6  15      169.40      226.63     21.49 o
   6   6  15      851.55      947.78     41.90 o
   7   6  15     1849.47     1954.05     70.89 o
   8   6  15     3613.98     3349.22     67.83 o
   9   6  15     1979.05     1886.68     55.18 o
  10   6  15     3664.39     3489.04     88.27 o
  11   6  15      216.18      174.61     34.79 o
  12   6  15     6583.93     6649.15    145.19 o
  13   6  15     3107.89     2901.18     65.05 o
  14   6  15     1425.36     1342.97     50.95 o
  15   6  15      176.53      112.44     42.90 o
  16   6  15       27.92       12.21     37.16 o
  17   6  15      770.73      739.92     51.80 o
  18   6  15     3314.64     3466.48    139.10 o
  19   6  15     2023.31     1735.59    125.97 o
  20   6  15      550.93      568.44     99.91 o
   1   7  15      344.93      317.79     30.00 o
   2   7  15     9791.30     9924.60    108.64 o
   3   7  15        0.96       -1.87     23.44 o
   4   7  15      710.29      681.16     37.49 o
   5   7  15     1529.58     1575.90     45.79 o
   6   7  15    11489.67    11463.59    121.13 o
   7   7  15     1613.13     1651.11     50.53 o
   8   7  15     6369.65     5928.80     98.26 o
   9   7  15     2530.34     2425.85     60.81 o
  10   7  15     9329.83     9281.50    164.85 o
  11   7  15        0.37      -21.59     30.28 o
  12   7  15      456.37      492.10     45.41 o
  13   7  15     1940.16     1970.58     71.52 o
  14   7  15     3033.04     2987.81     77.22 o
  15   7  15      317.87      333.14     51.18 o
  16   7  15     2286.96     2598.25     88.92 o
  17   7  15      358.06      391.80     66.70 o
  18   7  15      537.34      629.38     88.50 o
  19   7  15     2793.81     2827.64    134.88 o
   0   8  15     3117.91     3229.83    104.87 o
   1   8  15      291.50      271.91     32.00 o
   2   8  15      179.81       91.28     26.19 o
   3   8  15      281.71      351.22     32.50 o
   4   8  15     2046.67     1932.74     52.48 o
   5   8  15      326.43      311.31     32.34 o
   6   8  15     2296.47     2321.82     73.05 o
   7   8  15        3.32      -16.79     28.38 o
   8   8  15     2743.78     2711.50     66.55 o
   9   8  15      325.16      285.58     36.59 o
  10   8  15     1220.21     1311.84     53.08 o
  11   8  15       10.83        2.59     33.97 o
  12   8  15      477.64      502.48     43.89 o
  13   8  15       43.62       88.92     38.55 o
  14   8  15     1098.90     1103.47     68.35 o
  15   8  15      210.52      210.81     44.69 o
  16   8  15      676.10      650.99     63.68 o
  17   8  15       68.59       33.72     60.36 o
  18   8  15      540.61      478.79     87.99 o
  19   8  15      225.07      186.53     90.35 o
   1   9  15       23.97      -19.55     35.74 o
   2   9  15       29.81       41.17     27.71 o
   3   9  15     3010.45     2871.67     63.41 o
   4   9  15     2689.25     2387.36     64.76 o
   5   9  15      218.90      229.42     40.44 o
   6   9  15       76.58      116.45     31.80 o
   7   9  15     1679.59     1618.81     54.95 o
   8   9  15        1.18       39.61     36.77 o
   9   9  15        3.54       -4.25     33.33 o
  10   9  15      349.46      304.46     40.42 o
  11   9  15       57.60       -7.15     36.72 o
  12   9  15       60.35       33.48     39.02 o
  13   9  15      402.60      364.88     49.68 o
  14   9  15        5.85        5.13     46.09 o
  15   9  15      280.40      321.38     59.56 o
  16   9  15       53.01      -56.81     56.81 o
  17   9  15      543.24      667.09     95.55 o
  18   9  15       61.89       -3.80     72.64 o
   0  10  15      542.96      434.28     56.54 o
   1  10  15      660.37      644.11     46.35 o
   2  10  15      229.25      159.01     39.49 o
   3  10  15     1287.18     1227.32     62.43 o
   4  10  15      790.98      815.65     46.94 o
   5  10  15      317.89      354.73     51.37 o
   6  10  15      619.29      624.66     44.63 o
   7  10  15      830.95      732.01     46.80 o
   8  10  15     5020.26     5142.02     99.47 o
   9  10  15      302.58      340.97     41.37 o
  10  10  15     4816.90     4590.05     93.12 o
  11  10  15     2029.30     1997.65     69.95 o
  12  10  15     1006.93     1005.17     57.10 o
  13  10  15     1517.83     1344.96     71.35 o
  14  10  15     2037.49     1937.51     88.25 o
  15  10  15      324.20      340.12     66.75 o
  16  10  15       71.51      -47.00     68.21 o
  17  10  15      376.26      323.59     82.03 o
   1  11  15     1187.52     1120.18     57.87 o
   2  11  15     6333.12     6359.35    105.11 o
   3  11  15     1952.45     1879.92     71.43 o
   4  11  15      186.22      196.73     40.37 o
   5  11  15       79.80       26.44     36.34 o
   6  11  15     5525.48     5565.96    132.20 o
   7  11  15     1236.93     1002.53     54.18 o
   8  11  15       96.97       71.64     39.38 o
   9  11  15      248.66      248.88     42.25 o
  10  11  15     3385.73     3448.03     91.21 o
  11  11  15        9.02      -44.95     44.95 o
  12  11  15     3716.20     3921.99    113.16 o
  13  11  15       50.26       17.07     56.64 o
  14  11  15     2322.59     2678.86    126.24 o
  15  11  15     1338.81     1510.31    104.80 o
  16  11  15     2660.96     2716.01    130.96 o
   0  12  15    20538.24    20089.43    387.77 o
   1  12  15       79.62      122.83     43.73 o
   2  12  15      135.49      136.78     39.86 o
   3  12  15     3220.87     3304.02     83.54 o
   4  12  15     3451.09     3503.98     99.97 o
   5  12  15      337.68      374.17     46.63 o
   6  12  15      406.58      415.83     46.38 o
   7  12  15     1780.23     1738.93     77.43 o
   8  12  15     5758.38     5669.61    105.46 o
   9  12  15     1953.69     1882.29     77.03 o
  10  12  15      223.59      185.84     53.67 o
  11  12  15      858.54      959.12     81.07 o
  12  12  15       85.20      109.32     64.00 o
  13  12  15     1339.59     1133.30     92.58 o
  14  12  15     4302.26     4729.07    206.61 o
  15  12  15       25.30      192.28    120.80 o
   1  13  15     2699.10     2804.94     88.80 o
   2  13  15     3014.47     2961.46     97.93 o
   3  13  15      645.69      811.46     55.15 o
   4  13  15        2.15      -40.56     40.56 o
   5  13  15     2634.39     2444.00     80.83 o
   6  13  15      550.92      493.19     50.93 o
   7  13  15      271.84      158.19     53.81 o
   8  13  15       17.16      -38.45     48.11 o
   9  13  15       14.75       48.29     58.16 o
  10  13  15      209.04      131.60     60.09 o
  11  13  15      601.64      545.75     77.93 o
  12  13  15       57.39       31.20     82.94 o
  13  13  15      453.62      415.58     97.59 o
  14  13  15      425.34      259.76    118.77 o
   0  14  15     1425.58     1521.29    125.40 o
   1  14  15      153.27      133.90     49.92 o
   2  14  15     1271.49     1402.14     79.77 o
   3  14  15     2481.13     2473.03     97.44 o
   4  14  15      196.47      173.04     60.48 o
   5  14  15     1495.69     1633.96     93.60 o
   6  14  15       68.67      -31.35     59.09 o
   7  14  15        2.27      -10.42     62.19 o
   8  14  15     1239.00     1314.45     84.87 o
   9  14  15     2165.89     1768.49     93.66 o
  10  14  15     1451.88     1346.06     93.28 o
  11  14  15     1288.91     1185.36    107.57 o
  12  14  15        5.95      -45.23    103.84 o
  13  14  15     2306.48     2700.39    254.19 o
   1  15  15      207.03      325.48     79.30 o
   2  15  15     4430.32     4708.38    139.11 o
   3  15  15     1664.73     1698.98    109.09 o
   4  15  15       39.88       24.55     62.38 o
   5  15  15      863.38      727.64     78.66 o
   6  15  15     1816.01     2072.94    125.14 o
   7  15  15      506.26      607.78     73.90 o
   8  15  15      595.86      605.29     89.79 o
   9  15  15      220.34      182.57    153.75 o
  10  15  15     3775.12     3674.09    185.16 o
  11  15  15      285.44      331.26    122.62 o
   0  16  15     1381.30     1489.44    158.68 o
   1  16  15      410.74      306.71    100.07 o
   2  16  15        6.39       40.22     74.22 o
   3  16  15      329.81      315.74     72.34 o
   4  16  15     3871.17     3945.32    310.61 o
   5  16  15       60.55      156.21    101.70 o
   6  16  15      720.94      846.48    129.42 o
   7  16  15       16.36      -87.91    140.82 o
   8  16  15     1213.49     1174.30    153.01 o
   1  17  15       19.04     -115.63    115.63 o
   2  17  15     2654.81     2868.07    204.36 o
   3  17  15        0.05      -53.37    132.02 o
   4  17  15       49.78      247.80    171.77 o
   5  17  15      539.21      290.05    149.75 o
   0   0  16      717.83      592.54    133.72 o
   1   0  16       99.07      155.39     85.54 o
   2   0  16     2256.76     2352.12    103.28 o
   3   0  16     1259.65     1034.21     44.37 o
   4   0  16    24180.74    23464.43    281.40 o
   5   0  16    50342.27    50537.13    593.54 o
   6   0  16      285.61      294.56     51.25 o
   7   0  16      607.14      494.42     54.51 o
   8   0  16     2906.51     2746.76    189.67 o
   9   0  16       12.68       71.12     44.83 o
  10   0  16      182.48      170.98     54.82 o
  11   0  16    27915.15    27606.38    576.90 o
  12   0  16     1348.04     1359.75     78.56 o
  13   0  16      108.28       49.72     57.05 o
  14   0  16      666.86      789.06     86.32 o
  15   0  16      960.16      941.08    116.92 o
  16   0  16     1817.50     2059.10    167.12 o
  17   0  16     4807.02     4998.94    173.37 o
  18   0  16      143.61        4.41    149.49 o
  19   0  16     2798.58     2981.10    266.27 o
  20   0  16     1366.97     1396.77    142.59 o
   1   1  16     7613.71     7795.49    160.10 o
   2   1  16     2670.80     2856.63     81.31 o
   3   1  16     1244.53     1244.38     31.55 o
   4   1  16      949.62      885.32     34.01 o
   5   1  16     4423.91     4304.19     67.67 o
   6   1  16       48.48       68.38     26.94 o
   7   1  16      152.05      157.49     30.47 o
   8   1  16     3554.06     3606.91     95.61 o
   9   1  16     1628.13     1688.22     66.71 o
  10   1  16       18.28       21.93     31.52 o
  11   1  16        5.66      -33.20     33.20 o
  12   1  16       78.82       53.62     39.35 o
  13   1  16     8167.36     7860.90    164.62 o
  14   1  16       51.65        5.01     42.76 o
  15   1  16        7.12      -34.37     47.00 o
  16   1  16      221.29      183.73     59.58 o
  17   1  16     2007.14     2109.37     90.99 o
  18   1  16       52.46      105.86     66.38 o
  19   1  16     2207.37     2090.61    120.90 o
  20   1  16      680.06      665.92     88.91 o
   0   2  16     5388.26     5045.56    162.95 o
   1   2  16     1193.46     1216.22     60.12 o
   2   2  16     2204.81     2241.06     40.55 o
   3   2  16       86.63       49.91     19.89 o
   4   2  16     4456.23     4401.69     65.87 o
   5   2  16      252.95      268.86     28.11 o
   6   2  16     1987.95     1868.43     51.30 o
   7   2  16    13022.98    13416.88    245.39 o
   8   2  16     2747.67     2744.94     71.55 o
   9   2  16     3135.36     3149.38     73.67 o
  10   2  16       19.89       37.15     41.18 o
  11   2  16      756.46      763.77     58.49 o
  12   2  16     2899.65     2909.81     88.70 o
  13   2  16      103.51      109.18     43.35 o
  14   2  16      468.65      473.45     69.29 o
  15   2  16     3425.04     3770.21    115.73 o
  16   2  16      480.60      554.76     58.68 o
  17   2  16     2722.43     2681.07    101.34 o
  18   2  16      127.49       62.31     71.31 o
  19   2  16       29.39      -68.42     68.42 o
  20   2  16     3804.00     3217.14    140.55 o
   1   3  16     1018.49      913.96     30.01 o
   2   3  16      633.50      644.16     30.77 o
   3   3  16     2114.23     2109.04     45.85 o
   4   3  16      563.42      524.64     34.44 o
   5   3  16      123.06       95.66     25.38 o
   6   3  16      675.52      663.92     36.39 o
   7   3  16      497.41      514.59     40.74 o
   8   3  16     1366.83     1324.71     52.04 o
   9   3  16     4843.04     4760.82     88.66 o
  10   3  16       10.60       13.91     34.52 o
  11   3  16       73.18       62.47     36.06 o
  12   3  16      167.48      176.44     43.55 o
  13   3  16     1468.25     1400.67     67.87 o
  14   3  16      250.64      148.72     73.23 o
  15   3  16       20.75      -23.47     44.75 o
  16   3  16        3.99      -26.30     49.03 o
  17   3  16      120.73      132.43     51.97 o
  18   3  16      265.29      271.85     67.73 o
  19   3  16      633.32      603.65     85.80 o
  20   3  16      274.39      264.05     80.24 o
   0   4  16       16.95       29.04     27.19 o
   1   4  16     3772.91     3960.61     95.72 o
   2   4  16        5.28       -1.38     19.68 o
   3   4  16     8184.55     8063.44     97.82 o
   4   4  16     2193.18     2159.39     55.03 o
   5   4  16     8652.03     8552.69    121.42 o
   6   4  16      229.06      257.38     33.74 o
   7   4  16    12654.37    12712.92    172.35 o
   8   4  16      571.79      620.69     44.76 o
   9   4  16     5475.56     5494.37     99.60 o
  10   4  16      122.94      121.47     38.34 o
  11   4  16    14666.84    14402.32    208.77 o
  12   4  16     3201.67     3198.82     89.24 o
  13   4  16      587.38      633.02     54.52 o
  14   4  16      207.38      108.03     46.73 o
  15   4  16     7050.81     6864.03    155.98 o
  16   4  16     2420.54     2411.72     95.10 o
  17   4  16        7.71      -31.58     59.26 o
  18   4  16       50.09       36.80     63.95 o
  19   4  16     5385.52     5276.91    154.70 o
  20   4  16      170.15      181.40     71.15 o
   1   5  16     6839.00     6987.58     72.60 o
   2   5  16       24.81       -3.46     19.72 o
   3   5  16     2504.95     2440.52     68.70 o
   4   5  16        4.70       35.42     28.26 o
   5   5  16    10605.39    10164.05    128.95 o
   6   5  16       11.55       14.68     30.60 o
   7   5  16     1672.92     1577.32     56.05 o
   8   5  16      266.38      347.85     42.40 o
   9   5  16     6768.62     6664.52    149.94 o
  10   5  16     1169.22     1169.30     75.10 o
  11   5  16      155.79      151.84     42.53 o
  12   5  16        6.68       -4.13     41.02 o
  13   5  16     7591.69     7650.40    133.37 o
  14   5  16      402.39      500.55     56.03 o
  15   5  16      208.45      202.33     51.95 o
  16   5  16       34.27       22.41     48.83 o
  17   5  16     4418.33     4571.92    139.81 o
  18   5  16      260.35      205.99     71.22 o
  19   5  16     1071.10      998.58     65.61 o
  20   5  16       13.28      123.04     78.76 o
   0   6  16     3839.41     3822.96     96.00 o
   1   6  16     5975.16     5556.60     81.99 o
   2   6  16      761.66      871.62     32.46 o
   3   6  16       26.44       56.27     20.90 o
   4   6  16     1188.63     1256.04     55.65 o
   5   6  16      530.34      420.81     30.21 o
   6   6  16     2454.16     2280.14     68.01 o
   7   6  16     1258.28     1344.09     58.94 o
   8   6  16      912.87      967.46     52.62 o
   9   6  16      828.06      924.57     59.24 o
  10   6  16       23.95        5.14     38.46 o
  11   6  16       85.58       25.21     40.81 o
  12   6  16      142.02      150.87     45.61 o
  13   6  16      802.04      848.62     61.46 o
  14   6  16      121.01       59.01     48.31 o
  15   6  16     1501.89     1622.64     88.20 o
  16   6  16      945.16      874.97     71.46 o
  17   6  16       67.51       77.33     56.81 o
  18   6  16       11.32       -5.86     54.93 o
  19   6  16      119.15       69.29     54.58 o
   1   7  16      272.63      212.16     28.60 o
   2   7  16      298.90      344.16     29.62 o
   3   7  16      110.04      128.85     25.83 o
   4   7  16      226.46      206.31     27.33 o
   5   7  16     1073.05      965.83     45.25 o
   6   7  16      206.13      258.76     42.05 o
   7   7  16      957.05      953.53     45.87 o
   8   7  16      437.28      392.89     39.00 o
   9   7  16     1382.77     1290.97     58.62 o
  10   7  16      192.40      169.32     37.15 o
  11   7  16        2.35       37.75     35.88 o
  12   7  16        8.59        1.09     36.99 o
  13   7  16      130.65      120.57     41.34 o
  14   7  16        5.34       58.57     41.89 o
  15   7  16      569.85      431.63     79.63 o
  16   7  16      134.92       36.45     52.13 o
  17   7  16       21.87       41.14     53.55 o
  18   7  16      286.95      129.67     58.81 o
  19   7  16        1.08       31.55     86.64 o
   0   8  16     2763.91     2788.36    178.82 o
   1   8  16     4569.59     4575.80     77.50 o
   2   8  16      973.01      933.19     39.63 o
   3   8  16     1992.38     1916.28     55.96 o
   4   8  16     2934.57     2843.24     63.90 o
   5   8  16       14.00        7.76     28.55 o
   6   8  16     1417.34     1424.14     49.03 o
   7   8  16     3842.63     4026.95     76.53 o
   8   8  16       95.88      122.21     32.62 o
   9   8  16     2422.44     2438.51     63.87 o
  10   8  16      991.37      894.30     53.63 o
  11   8  16      158.12      148.64     36.01 o
  12   8  16     1061.49     1139.76     82.70 o
  13   8  16     1757.18     1845.82     67.41 o
  14   8  16       91.17       32.72     40.49 o
  15   8  16     9500.13     9795.18    256.84 o
  16   8  16      748.16      792.12     69.77 o
  17   8  16     1221.38     1057.32     78.85 o
  18   8  16      225.67      207.20     93.69 o
   1   9  16     6294.59     6192.35    103.00 o
   2   9  16        3.15       20.82     30.20 o
   3   9  16     5955.51     6032.16    116.60 o
   4   9  16        4.77       34.24     31.17 o
   5   9  16     2402.15     2399.32     65.48 o
   6   9  16      100.91       80.14     33.74 o
   7   9  16      290.80      353.73     38.41 o
   8   9  16      197.69       89.46     34.82 o
   9   9  16     5491.22     5442.19     95.36 o
  10   9  16      106.14      116.02     37.09 o
  11   9  16       89.64       50.03     44.81 o
  12   9  16        5.71       32.22     38.37 o
  13   9  16     3850.42     3998.68    154.53 o
  14   9  16       99.02       85.92     55.43 o
  15   9  16      243.61      256.75     61.32 o
  16   9  16       83.33      185.02     61.01 o
  17   9  16     2753.79     2515.95    127.79 o
   0  10  16     1057.90     1122.06     85.47 o
   1  10  16      225.94      172.88     40.74 o
   2  10  16      819.64      810.92     46.61 o
   3  10  16    10077.35     9732.95    129.97 o
   4  10  16      602.43      610.42     44.05 o
   5  10  16     7245.85     7095.08    110.22 o
   6  10  16       24.93       19.65     37.35 o
   7  10  16      728.85      719.55     54.34 o
   8  10  16     2573.96     2640.17     76.11 o
   9  10  16      446.81      432.14     47.73 o
  10  10  16      182.69      151.16     40.70 o
  11  10  16     8810.06     8850.59    129.79 o
  12  10  16      311.57      296.37     55.99 o
  13  10  16     3330.50     3257.04    118.64 o
  14  10  16      108.70       39.51     55.99 o
  15  10  16     1697.75     1728.37    137.14 o
  16  10  16     2293.00     2359.41    125.55 o
   1  11  16      281.89      361.08     45.01 o
   2  11  16       75.76       49.63     39.00 o
   3  11  16      133.66       81.64     38.17 o
   4  11  16        0.05       52.49     37.11 o
   5  11  16      360.68      482.51     45.30 o
   6  11  16      231.97      318.86     44.19 o
   7  11  16     1083.42     1107.60     55.43 o
   8  11  16      176.08      148.16     41.60 o
   9  11  16     2990.72     2910.92    114.26 o
  10  11  16      100.65       54.62     52.81 o
  11  11  16        7.60       -2.18     57.86 o
  12  11  16        1.19      -54.07     54.07 o
  13  11  16       23.97       35.46     57.07 o
  14  11  16      473.60      435.81     66.84 o
  15  11  16      134.32       94.36    121.98 o
   0  12  16     5747.99     5613.37    187.02 o
   1  12  16      159.37      136.85     44.01 o
   2  12  16      704.83      562.85     52.32 o
   3  12  16     1953.51     1943.04     69.56 o
   4  12  16     1626.79     1556.84     65.47 o
   5  12  16     2840.42     2728.02     80.62 o
   6  12  16     1017.75      993.42     57.46 o
   7  12  16     3533.11     3442.49     87.51 o
   8  12  16      762.92      724.99     63.69 o
   9  12  16      926.68      832.45     75.62 o
  10  12  16       11.36      -31.76     58.52 o
  11  12  16     3436.25     3411.92    175.40 o
  12  12  16      398.58      445.76     72.19 o
  13  12  16      637.32      521.31    102.85 o
  14  12  16      233.75      236.31     92.33 o
   1  13  16     4251.69     4235.80    102.99 o
   2  13  16       77.59       31.92     44.86 o
   3  13  16      201.52      232.60     46.64 o
   4  13  16      568.16      547.74     61.04 o
   5  13  16     8350.62     8516.18    171.15 o
   6  13  16        9.67      -30.81     56.49 o
   7  13  16      363.69      414.35     65.25 o
   8  13  16        8.91      -31.20     54.81 o
   9  13  16     1992.10     2179.42    109.28 o
  10  13  16       31.36       30.36     62.77 o
  11  13  16      499.15      494.35     88.78 o
  12  13  16      188.60      253.66     99.17 o
  13  13  16     4062.23     4585.96    304.40 o
   0  14  16     1292.48     1231.20    130.42 o
   1  14  16       72.51       75.77     70.87 o
   2  14  16        0.92       87.85     58.91 o
   3  14  16     3587.82     3587.50    123.04 o
   4  14  16     1516.00     1361.01     88.64 o
   5  14  16     2546.46     2658.91    132.67 o
   6  14  16        3.35       -2.77     59.22 o
   7  14  16      430.57      501.90     72.19 o
   8  14  16     1487.97     1518.21     90.07 o
   9  14  16      112.40       89.83     70.55 o
  10  14  16       36.44      -69.08     89.88 o
  11  14  16     2595.82     3351.80    270.80 o
   1  15  16       42.21       68.88     71.80 o
   2  15  16      603.85      622.54     90.39 o
   3  15  16      480.25      525.56    101.89 o
   4  15  16     1401.43     1372.31     92.41 o
   5  15  16      676.07      741.12     80.66 o
   6  15  16      379.55      377.95     82.61 o
   7  15  16      368.84      221.65     95.87 o
   8  15  16       21.26       61.66     96.55 o
   9  15  16       57.38        4.37    116.05 o
   0  16  16      398.37      291.84    151.20 o
   1  16  16     2783.24     2871.69    202.26 o
   2  16  16       18.38      -48.87    108.19 o
   3  16  16     1340.63     1566.39    289.86 o
   4  16  16      664.59      523.73    129.11 o
   5  16  16      709.08      870.55    139.48 o
   6  16  16      146.05        4.58    126.28 o
   1   1  17       78.98      106.24     48.26 o
   2   1  17    27938.38    28919.14    300.47 o
   3   1  17     1329.95     1296.05     41.54 o
   4   1  17     1299.93     1356.11     38.77 o
   5   1  17     2553.73     2481.55     54.50 o
   6   1  17     6341.87     6445.86    120.18 o
   7   1  17     2305.85     2231.79     73.17 o
   8   1  17      710.13      800.67     44.36 o
   9   1  17      644.39      692.65     43.53 o
  10   1  17     2767.27     2918.01     78.85 o
  11   1  17       82.53       14.84     36.61 o
  12   1  17     5641.96     5718.86    130.65 o
  13   1  17       19.46      -26.69     41.50 o
  14   1  17     4178.60     4009.66    109.50 o
  15   1  17        0.07      -16.43     47.07 o
  16   1  17     1627.29     1712.64     84.15 o
  17   1  17      154.90       82.30     67.17 o
  18   1  17     4362.89     4409.92    185.77 o
  19   1  17      104.46       86.11     71.26 o
  20   1  17       57.51      -26.42    100.38 o
   0   2  17     9494.09     8915.57    287.16 o
   1   2  17     2127.98     1976.84     84.88 o
   2   2  17      754.91      774.17     46.57 o
   3   2  17     2535.39     2479.29     46.31 o
   4   2  17     5763.74     5766.47     77.42 o
   5   2  17      187.14      128.76     26.27 o
   6   2  17     1361.98     1380.70     46.78 o
   7   2  17      190.52      117.23     29.79 o
   8   2  17     4917.92     4773.65     88.99 o
   9   2  17      605.35      579.04     44.96 o
  10   2  17     3801.80     3768.61     92.53 o
  11   2  17      171.09      240.34     41.30 o
  12   2  17     4045.14     3987.01    131.49 o
  13   2  17      161.53      125.47     44.31 o
  14   2  17     6829.73     6775.38    170.70 o
  15   2  17     2290.78     2159.98     90.22 o
  16   2  17     7357.38     7003.88    178.27 o
  17   2  17       37.41       27.10     63.45 o
  18   2  17     1767.96     1854.02    109.95 o
  19   2  17       16.90      -16.50     69.03 o
  20   2  17     1464.53     1570.00    144.81 o
   1   3  17     1323.60     1298.43     60.76 o
   2   3  17    10117.52    10041.35    143.94 o
   3   3  17      417.94      369.01     26.09 o
   4   3  17     3042.03     3073.69     69.81 o
   5   3  17      613.22      598.68     36.10 o
   6   3  17     2883.28     2705.85     65.95 o
   7   3  17        2.96      -30.09     30.09 o
   8   3  17     2231.39     2129.03     75.23 o
   9   3  17       64.26      128.42     34.96 o
  10   3  17       99.75      128.06     37.56 o
  11   3  17      740.63      746.33     53.19 o
  12   3  17      443.84      431.02     48.92 o
  13   3  17       15.47       30.04     43.88 o
  14   3  17      949.88      986.66     63.98 o
  15   3  17       89.52       41.77     47.89 o
  16   3  17     3213.57     3298.05    122.17 o
  17   3  17      929.44     1030.48     84.10 o
  18   3  17      540.94      626.97     78.56 o
  19   3  17      734.61      793.65     91.65 o
   0   4  17       20.39       66.21     54.13 o
   1   4  17      616.82      600.13     28.90 o
   2   4  17      403.79      448.59     29.90 o
   3   4  17     4996.30     4697.31     81.96 o
   4   4  17     3466.66     3389.06     69.86 o
   5   4  17     5970.08     5996.07     92.48 o
   6   4  17      584.00      662.01     41.84 o
   7   4  17     1537.55     1604.72     57.80 o
   8   4  17      492.63      488.65     42.79 o
   9   4  17      844.91      793.93     53.47 o
  10   4  17     2162.44     2017.61     74.37 o
  11   4  17      723.32      814.42     69.58 o
  12   4  17       45.33       64.39     43.89 o
  13   4  17     1051.87     1026.22     69.84 o
  14   4  17        8.04      -19.49     46.92 o
  15   4  17     2446.38     2440.28    115.71 o
  16   4  17      633.90      587.56     73.79 o
  17   4  17      131.51      221.08     65.95 o
  18   4  17     1109.42     1054.69     88.94 o
  19   4  17     1637.62     1477.52    140.00 o
   1   5  17      290.45      312.01     27.41 o
   2   5  17     1688.72     1670.74     52.63 o
   3   5  17       92.86       41.32     27.30 o
   4   5  17      397.59      364.37     35.81 o
   5   5  17     1222.43     1114.38     60.35 o
   6   5  17     1002.42      890.90     46.39 o
   7   5  17      397.08      419.86     41.02 o
   8   5  17      246.22      174.14     40.14 o
   9   5  17     1153.55     1027.08     56.84 o
  10   5  17      974.59      956.58     56.49 o
  11   5  17      351.63      316.59     47.81 o
  12   5  17      448.96      447.83     52.06 o
  13   5  17     1295.45     1229.30     67.81 o
  14   5  17      644.65      733.76     61.86 o
  15   5  17      196.69      105.17     56.07 o
  16   5  17      108.60      147.23     63.83 o
  17   5  17      475.70      371.78     72.91 o
  18   5  17     1145.41     1081.57     91.37 o
  19   5  17       25.09      -53.76     88.50 o
   0   6  17     4337.97     4376.95    101.75 o
   1   6  17      227.85      206.30     27.66 o
   2   6  17        3.13      -13.11     25.13 o
   3   6  17      702.43      837.41     41.04 o
   4   6  17     2490.65     2514.42     66.70 o
   5   6  17      107.97      103.54     34.27 o
   6   6  17      497.28      514.48     45.50 o
   7   6  17        1.93      -32.55     35.75 o
   8   6  17     1696.51     1677.87     66.10 o
   9   6  17        0.36       23.24     39.17 o
  10   6  17     6375.24     6661.53    163.06 o
  11   6  17      945.90     1013.29     93.15 o
  12   6  17     6066.86     5960.67    161.39 o
  13   6  17     1441.44     1505.44     73.46 o
  14   6  17      580.32      441.15     57.81 o
  15   6  17      148.59      159.65     66.70 o
  16   6  17      296.83      271.12     74.07 o
  17   6  17        9.72      -14.33     68.05 o
  18   6  17     5411.96     5256.88    169.91 o
   1   7  17       14.54      -21.02     26.18 o
   2   7  17    19587.14    19499.26    205.09 o
   3   7  17     1114.86     1150.41     40.88 o
   4   7  17      420.65      424.44     35.37 o
   5   7  17      643.46      671.39     40.30 o
   6   7  17    11176.76    11300.47    243.47 o
   7   7  17      692.08      717.87     53.74 o
   8   7  17     1143.05     1122.64     61.07 o
   9   7  17      187.79      160.29     45.25 o
  10   7  17     6238.26     6408.50    124.70 o
  11   7  17        1.06       -8.90     44.76 o
  12   7  17     5115.03     5367.39    179.30 o
  13   7  17        7.41       62.29     52.38 o
  14   7  17     5283.51     5589.91    168.58 o
  15   7  17      262.00      244.61     74.76 o
  16   7  17     1295.05     1295.79     97.45 o
  17   7  17       82.46       23.04     71.77 o
  18   7  17     5796.39     5677.46    236.20 o
   0   8  17     8051.25     8056.85    171.58 o
   1   8  17      205.65      208.29     32.84 o
   2   8  17      677.95      722.64     42.27 o
   3   8  17       45.72       94.62     29.50 o
   4   8  17     6743.25     6731.83     96.58 o
   5   8  17       32.46       61.86     30.62 o
   6   8  17     1469.10     1518.70     50.71 o
   7   8  17      275.83      305.52     40.40 o
   8   8  17     1645.40     1823.51     62.93 o
   9   8  17      511.94      386.66     41.81 o
  10   8  17      756.68      815.15     50.13 o
  11   8  17       75.89       47.00     50.85 o
  12   8  17      852.35      947.71     55.15 o
  13   8  17        8.60      -44.55     44.55 o
  14   8  17     2359.27     2034.16     82.30 o
  15   8  17       89.89       86.68     50.04 o
  16   8  17     1754.69     1788.04     82.02 o
  17   8  17      233.28      121.72     68.40 o
   1   9  17        6.36      -32.96     32.96 o
   2   9  17     4247.81     4117.97     84.66 o
   3   9  17      282.11      232.11     35.58 o
   4   9  17        0.51       17.91     31.68 o
   5   9  17      606.04      557.90     41.45 o
   6   9  17      289.72      312.83     44.27 o
   7   9  17      499.56      493.44     46.73 o
   8   9  17       26.77      -20.50     33.02 o
   9   9  17      753.65      718.33     57.11 o
  10   9  17       48.80       87.24     35.66 o
  11   9  17      340.91      276.25     41.73 o
  12   9  17        5.75       35.16     40.43 o
  13   9  17        3.09       61.01     42.69 o
  14   9  17     1429.23     1478.90     80.15 o
  15   9  17      273.79      155.00     57.78 o
  16   9  17       18.03      -13.52     60.79 o
   0  10  17     1916.96     1898.11    100.32 o
   1  10  17      280.21      324.83     42.06 o
   2  10  17        7.04       -0.28     36.21 o
   3  10  17        5.92       38.29     33.88 o
   4  10  17     6676.94     6916.80    150.80 o
   5  10  17     2600.96     2490.34     69.89 o
   6  10  17      342.73      360.87     42.02 o
   7  10  17       59.15       66.76     41.93 o
   8  10  17     1795.64     1771.55     65.03 o
   9  10  17       18.58      -37.68     37.68 o
  10  10  17     4734.00     4562.58    102.34 o
  11  10  17     2278.19     2358.73    114.57 o
  12  10  17     3057.06     2947.35    103.18 o
  13  10  17      178.84      208.37     57.40 o
  14  10  17     1752.83     1720.08     88.49 o
  15  10  17      309.30      335.51    100.18 o
  16  10  17      242.84      100.26    123.91 o
   1  11  17     1413.09     1411.71     70.42 o
   2  11  17      540.99      594.56     50.15 o
   3  11  17      407.11      426.08     44.11 o
   4  11  17      991.83     1062.26     64.33 o
   5  11  17        4.73       -3.45     38.66 o
   6  11  17     7436.57     7466.84    140.35 o
   7  11  17      888.11      757.64     65.90 o
   8  11  17      272.95      313.09     58.39 o
   9  11  17      437.33      547.05     69.05 o
  10  11  17      735.90      691.74     71.85 o
  11  11  17      853.17      674.63     81.84 o
  12  11  17     1385.52     1270.70     85.85 o
  13  11  17      220.93      112.07     59.74 o
  14  11  17      257.82      290.68     90.91 o
   0  12  17     3140.77     3062.97    134.87 o
   1  12  17     2320.93     2290.10    101.02 o
   2  12  17      204.17      154.06     45.79 o
   3  12  17     3868.47     3947.25     90.23 o
   4  12  17     1179.00     1217.74     59.81 o
   5  12  17      705.57      660.09     68.77 o
   6  12  17     4101.57     4281.98    140.06 o
   7  12  17     2051.49     2015.11     95.46 o
   8  12  17     2080.23     2128.18     99.32 o
   9  12  17     3047.90     3209.17    120.29 o
  10  12  17      123.96       81.63     60.98 o
  11  12  17      333.48      310.50     68.25 o
  12  12  17       32.78      -15.56     91.96 o
  13  12  17      795.20     1146.80    155.64 o
   1  13  17       93.17       68.46     67.72 o
   2  13  17     2779.10     2688.02    111.70 o
   3  13  17      997.97      900.55     74.37 o
   4  13  17       48.37       63.85     57.51 o
   5  13  17       20.98       40.11     56.88 o
   6  13  17     1251.56     1418.59     86.95 o
   7  13  17      974.98      947.87    109.30 o
   8  13  17      441.28      332.95     68.27 o
   9  13  17      407.88      453.94     71.97 o
  10  13  17     1409.85     1602.96    135.30 o
  11  13  17        4.83      -63.52    109.26 o
  12  13  17       25.42      -63.35    114.30 o
   0  14  17      135.64       42.30     90.59 o
   1  14  17     1612.80     1606.83    104.89 o
   2  14  17      171.65      122.01     58.34 o
   3  14  17     2510.12     2666.01    110.62 o
   4  14  17       88.69      -29.32     58.23 o
   5  14  17       16.65        0.04     58.79 o
   6  14  17      648.52      717.61     78.56 o
   7  14  17     1498.43     1708.23    184.03 o
   8  14  17      548.42      465.76    123.52 o
   9  14  17     1687.60     1431.96    160.18 o
  10  14  17       76.93       91.40    114.66 o
   1  15  17        2.83      -22.78     77.67 o
   2  15  17     4908.29     5169.09    250.99 o
   3  15  17      641.17      670.17    232.77 o
   4  15  17      329.18      279.06    117.66 o
   5  15  17       63.23       57.34    113.72 o
   6  15  17     4735.89     5059.59    251.02 o
   7  15  17        5.38       -2.35    113.07 o
   8  15  17       15.39       31.63    112.42 o
   0  16  17     3047.30     3479.55    268.15 o
   1  16  17     1010.47      805.87    142.10 o
   2  16  17      165.29      118.92    121.50 o
   3  16  17       33.33      -63.96    112.79 o
   4  16  17     3841.50     4258.01    311.29 o
   0   0  18     5479.18     5992.25    355.06 o
   1   0  18     4295.08     4456.34    173.71 o
   2   0  18      192.34       82.33     66.45 o
   3   0  18     6298.09     6234.54    245.57 o
   4   0  18      709.78      690.47     42.77 o
   5   0  18       70.91       94.60     35.83 o
   6   0  18      684.01      623.33     53.26 o
   7   0  18     3063.57     2836.34    127.68 o
   8   0  18       21.75        9.28     44.65 o
   9   0  18     1716.33     1728.36     93.75 o
  10   0  18      977.50      996.34     90.41 o
  11   0  18      471.16      505.51     72.65 o
  12   0  18     5290.47     5295.08    178.45 o
  13   0  18     5019.40     5282.70    301.84 o
  14   0  18     1224.47     1308.33    104.21 o
  15   0  18      526.26      469.02    125.77 o
  16   0  18        2.21       65.25     95.18 o
  17   0  18      257.24      217.19    102.64 o
  18   0  18      734.93      668.22    181.95 o
  19   0  18      178.37      261.17    144.99 o
   1   1  18     5314.34     5625.28    148.76 o
   2   1  18      966.79      890.17     68.36 o
   3   1  18     3522.13     3627.86     81.05 o
   4   1  18       18.00        6.75     21.26 o
   5   1  18     1872.68     1812.70     47.64 o
   6   1  18     1177.99     1209.28     44.88 o
   7   1  18      678.56      543.20     38.70 o
   8   1  18      432.47      418.95     38.88 o
   9   1  18    10403.06    10305.98    191.38 o
  10   1  18      778.63      781.41     51.02 o
  11   1  18      176.99       91.92     42.51 o
  12   1  18     1294.32     1296.83     65.06 o
  13   1  18      955.25      929.47     64.19 o
  14   1  18        4.91      -25.47     47.14 o
  15   1  18     1047.71     1040.19     85.75 o
  16   1  18       34.08       51.10     65.00 o
  17   1  18     3176.86     3035.93    168.67 o
  18   1  18      146.70      127.71     72.08 o
  19   1  18      161.66       91.02    100.41 o
   0   2  18     2323.30     2390.06    171.53 o
   1   2  18      327.31      360.20     62.09 o
   2   2  18     5249.48     5576.33    130.89 o
   3   2  18     5301.65     5630.56     98.28 o
   4   2  18     2340.01     2269.80     48.95 o
   5   2  18     2138.02     2118.21     51.61 o
   6   2  18     5783.30     5611.33     83.96 o
   7   2  18       78.22      171.63     32.55 o
   8   2  18     4162.85     3902.54     94.10 o
   9   2  18      191.58      208.27     48.34 o
  10   2  18       72.58       76.71     39.07 o
  11   2  18     8113.38     8238.77    138.39 o
  12   2  18      704.48      701.92     59.64 o
  13   2  18      396.65      382.88     51.55 o
  14   2  18      175.56      130.83     48.37 o
  15   2  18     2128.07     2215.94    102.34 o
  16   2  18       91.24      123.34     69.53 o
  17   2  18     1959.76     2010.96    163.94 o
  18   2  18        7.59       45.72     69.47 o
  19   2  18     1986.68     1904.86    149.76 o
   1   3  18     4593.04     4619.89    125.30 o
   2   3  18     1378.19     1268.45     66.01 o
   3   3  18       15.06       37.67     24.34 o
   4   3  18      268.95      217.72     28.42 o
   5   3  18     3978.57     3946.59    111.87 o
   6   3  18     1108.67     1001.63     46.41 o
   7   3  18       83.63       76.67     32.88 o
   8   3  18     2807.25     2778.03     89.48 o
   9   3  18      817.15      831.12     55.22 o
  10   3  18     2533.25     2463.21     81.22 o
  11   3  18      589.26      566.89     50.48 o
  12   3  18      272.23      360.67     49.96 o
  13   3  18      686.21      715.68     65.34 o
  14   3  18      142.53      105.40     49.14 o
  15   3  18       12.40      -31.36     59.48 o
  16   3  18        2.27       34.14     63.37 o
  17   3  18      476.17      606.68     75.31 o
  18   3  18      683.83      524.61     83.53 o
  19   3  18      141.57      -10.26    101.03 o
   0   4  18       73.00      111.88     62.00 o
   1   4  18    18971.25    19029.97    236.68 o
   2   4  18        1.85       41.59     29.59 o
   3   4  18     5160.18     5416.19     78.54 o
   4   4  18      240.06      255.37     31.66 o
   5   4  18     8296.36     8182.78    117.05 o
   6   4  18        2.99      -12.14     30.60 o
   7   4  18    18268.49    18514.29    322.54 o
   8   4  18     5532.01     5457.33    129.19 o
   9   4  18     1470.45     1345.85     62.68 o
  10   4  18       68.23       31.19     39.83 o
  11   4  18     5880.02     5862.07    112.46 o
  12   4  18     2347.91     2113.92     79.41 o
  13   4  18      258.56      249.71     50.64 o
  14   4  18      117.19      157.93     65.42 o
  15   4  18    13910.51    13626.38    264.44 o
  16   4  18     1824.89     1856.85    151.90 o
  17   4  18      101.61      201.09     68.29 o
  18   4  18       10.95       43.53     88.88 o
   1   5  18     3632.46     3649.67     74.18 o
   2   5  18       57.01       75.88     34.57 o
   3   5  18     2875.93     2996.89     63.41 o
   4   5  18      771.31      676.07     57.02 o
   5   5  18     7511.42     7273.90    116.80 o
   6   5  18       43.48        0.49     34.45 o
   7   5  18      505.38      481.52     44.54 o
   8   5  18     1798.12     1754.61     67.56 o
   9   5  18     4419.00     4466.10    105.13 o
  10   5  18      599.46      597.01     51.58 o
  11   5  18      126.44      101.60     43.73 o
  12   5  18        6.07      -42.37     42.37 o
  13   5  18    10443.89    10141.45    311.38 o
  14   5  18      340.78      377.88     66.23 o
  15   5  18      681.45      536.34     72.59 o
  16   5  18       44.51      -26.37     61.65 o
  17   5  18     3727.03     3835.03    137.13 o
  18   5  18       73.30       92.13     89.85 o
   0   6  18      147.62      208.34     40.81 o
   1   6  18     1553.79     1411.01     67.91 o
   2   6  18       10.73      -29.99     29.99 o
   3   6  18      854.03      893.81     57.86 o
   4   6  18     1355.84     1367.34     55.39 o
   5   6  18       11.72      -27.55     33.55 o
   6   6  18      381.99      320.10     51.93 o
   7   6  18      310.16      348.02     44.28 o
   8   6  18       19.11      -10.08     38.66 o
   9   6  18     1866.51     1793.78     72.21 o
  10   6  18       33.24       50.27     42.96 o
  11   6  18     1474.33     1582.91     84.91 o
  12   6  18     1029.65     1045.34     80.48 o
  13   6  18       30.56       72.17     63.24 o
  14   6  18     3195.56     2971.60    116.54 o
  15   6  18      233.72      248.72     66.95 o
  16   6  18      152.83      199.56     74.93 o
  17   6  18     1922.98     2186.41    136.07 o
   1   7  18       89.09      136.10     31.74 o
   2   7  18     1386.10     1316.16     51.46 o
   3   7  18      611.41      635.80     37.71 o
   4   7  18      242.83      269.76     42.08 o
   5   7  18      485.79      569.27     47.46 o
   6   7  18        5.85      -10.22     37.36 o
   7   7  18      213.20      232.72     45.70 o
   8   7  18      683.71      629.42     57.28 o
   9   7  18      951.25      922.78     61.54 o
  10   7  18       71.12      116.56     46.21 o
  11   7  18        0.02      -31.46     46.94 o
  12   7  18        6.53      -36.78     59.61 o
  13   7  18      682.55      633.17     77.44 o
  14   7  18       16.47      -13.26     75.53 o
  15   7  18       37.75       30.28     68.32 o
  16   7  18       89.89      195.79     90.03 o
  17   7  18      297.90      198.02    104.78 o
   0   8  18       90.45      139.80     52.94 o
   1   8  18      133.66      115.94     36.14 o
   2   8  18     1508.96     1574.17     53.96 o
   3   8  18     3900.80     4103.69     74.55 o
   4   8  18     1056.09     1150.52     63.60 o
   5   8  18      301.99      235.88     38.18 o
   6   8  18      299.53      300.60     49.64 o
   7   8  18      222.10      252.56     48.85 o
   8   8  18      639.05      579.96     56.08 o
   9   8  18        5.42       -6.59     43.30 o
  10   8  18      362.63      347.60     53.71 o
  11   8  18     3699.04     3796.82    152.43 o
  12   8  18     1202.11     1242.41     91.23 o
  13   8  18      791.96      943.57     86.42 o
  14   8  18     1024.91      947.64     91.28 o
  15   8  18      210.65      200.50     75.97 o
  16   8  18      655.90      628.82    120.90 o
   1   9  18     3521.39     3516.75     84.44 o
   2   9  18      241.00      317.51     39.02 o
   3   9  18     1763.39     1823.59     56.40 o
   4   9  18      753.04      653.73     41.86 o
   5   9  18     4364.17     4451.64     84.36 o
   6   9  18      509.31      449.60     43.46 o
   7   9  18       16.10       37.00     39.98 o
   8   9  18      263.68      211.90     44.40 o
   9   9  18     4831.97     4733.58    106.86 o
  10   9  18      256.53      324.12     73.47 o
  11   9  18        0.84      -12.09     44.60 o
  12   9  18       91.13       59.67     78.40 o
  13   9  18      949.26      984.85    130.26 o
  14   9  18      458.31      255.73     76.93 o
  15   9  18      649.85      478.66    113.80 o
   0  10  18      123.57      139.59     62.14 o
   1  10  18    10850.02    11184.54    160.28 o
   2  10  18     1389.10     1430.52     60.49 o
   3  10  18     2634.36     2821.69     71.16 o
   4  10  18     3510.40     3553.22    102.06 o
   5  10  18      551.06      605.95     46.92 o
   6  10  18       72.51       61.89     37.78 o
   7  10  18    12453.50    12580.85    164.84 o
   8  10  18      280.30      284.62     49.54 o
   9  10  18      922.32      921.51     87.71 o
  10  10  18     1139.01     1135.66     69.85 o
  11  10  18     2404.76     2379.92     92.74 o
  12  10  18      438.84      419.64     60.51 o
  13  10  18        0.29      -31.22     57.35 o
  14  10  18       16.08      -65.33     67.86 o
   1  11  18      175.12      156.15     46.10 o
   2  11  18     1093.56     1171.66     65.14 o
   3  11  18       71.15       85.07     42.08 o
   4  11  18      427.03      440.01     44.87 o
   5  11  18      147.19      151.07     48.07 o
   6  11  18     1088.10     1025.54     67.38 o
   7  11  18      213.33      202.00     60.28 o
   8  11  18      250.72      126.40     84.20 o
   9  11  18      167.96      297.02     61.75 o
  10  11  18      171.23      142.16     60.74 o
  11  11  18        0.62       -0.99     57.70 o
  12  11  18      165.31      170.74     68.73 o
  13  11  18     1007.39     1075.02    237.08 o
   0  12  18      348.22      366.13     91.47 o
   1  12  18     5048.53     5065.17    188.86 o
   2  12  18      476.08      467.17     67.06 o
   3  12  18     2143.46     2407.76    118.58 o
   4  12  18      748.28      882.95     92.08 o
   5  12  18      307.10      446.08     64.63 o
   6  12  18      918.88     1073.00    103.15 o
   7  12  18     6128.42     6623.02    160.95 o
   8  12  18      289.14      237.21     68.45 o
   9  12  18      108.05      133.78     70.56 o
  10  12  18      153.01      128.26     71.16 o
  11  12  18     1570.93     2007.13    180.08 o
  12  12  18        2.07      164.25    124.32 o
   1  13  18     5198.40     5575.70    165.32 o
   2  13  18      346.26      492.99     68.51 o
   3  13  18     1038.78     1092.49     88.04 o
   4  13  18      353.17      456.23     66.93 o
   5  13  18     1712.02     1608.40     90.12 o
   6  13  18       64.75       72.42     60.26 o
   7  13  18      508.11      621.49     78.84 o
   8  13  18       18.95      -38.14    138.55 o
   9  13  18     4306.49     4214.82    285.18 o
  10  13  18       99.67      126.82    122.80 o
   0  14  18      546.60      476.78    108.39 o
   1  14  18     1495.14     1775.34    104.21 o
   2  14  18       19.98      -69.29     69.29 o
   3  14  18      812.96      857.73    109.66 o
   4  14  18      724.38      831.32    139.07 o
   5  14  18      286.04      373.54    117.18 o
   6  14  18      306.98      412.09    122.96 o
   7  14  18     1778.00     2052.74    268.64 o
   8  14  18       19.53      -83.10    151.02 o
   1  15  18       54.76       73.61    100.66 o
   2  15  18     1380.61     1445.99    157.86 o
   3  15  18        7.65      106.50    115.53 o
   4  15  18      132.98     -107.74    107.74 o
   5  15  18      766.00      888.77    173.08 o
   1   1  19     2871.46     3239.83    114.89 o
   2   1  19     4236.97     4448.02    125.52 o
   3   1  19      956.18     1021.75     75.19 o
   4   1  19      137.61      209.31     29.48 o
   5   1  19     3660.68     3641.29     64.27 o
   6   1  19     8706.43     8817.16    112.69 o
   7   1  19     1125.35     1021.98     44.94 o
   8   1  19      623.23      617.21     44.65 o
   9   1  19      583.45      576.95     49.38 o
  10   1  19    10093.33     9965.99    194.55 o
  11   1  19       27.74       70.64     43.35 o
  12   1  19      571.76      679.17     57.33 o
  13   1  19      700.40      822.44     75.86 o
  14   1  19     1287.02     1582.31     95.77 o
  15   1  19      998.33      970.05     91.94 o
  16   1  19      504.12      507.75    107.75 o
  17   1  19      112.39       78.08     72.27 o
  18   1  19     3234.43     3416.10    187.18 o
   0   2  19     2406.70     2865.26    288.20 o
   1   2  19      225.53      291.72     55.77 o
   2   2  19     2627.60     2714.45    107.24 o
   3   2  19     1258.49     1189.49     52.22 o
   4   2  19    10295.21    10207.60    128.88 o
   5   2  19      135.62      136.62     28.47 o
   6   2  19     2970.33     2940.79     86.08 o
   7   2  19      663.21      587.73     42.94 o
   8   2  19     3316.26     3236.35     98.15 o
   9   2  19      395.94      403.15     46.39 o
  10   2  19     6997.49     7024.72    146.25 o
  11   2  19     1899.80     1879.84     75.37 o
  12   2  19     6106.30     6054.80    224.10 o
  13   2  19     1075.93     1198.50     80.18 o
  14   2  19     2040.36     2153.10    110.68 o
  15   2  19       47.35       33.64     65.17 o
  16   2  19       82.77       68.08     67.08 o
  17   2  19       69.14      164.60     97.30 o
  18   2  19     4941.17     4928.37    245.26 o
   1   3  19       17.03      -43.86     55.80 o
   2   3  19     1114.72     1233.79     79.34 o
   3   3  19     2957.05     3164.39    138.30 o
   4   3  19      323.18      283.17     41.57 o
   5   3  19     3273.32     3058.97     96.89 o
   6   3  19     6182.31     6032.26    104.65 o
   7   3  19      380.36      299.09     40.39 o
   8   3  19      485.12      487.88     44.77 o
   9   3  19      361.02      378.64     45.76 o
  10   3  19      359.89      300.76     46.73 o
  11   3  19      990.28      923.56     60.77 o
  12   3  19      879.85      892.19     61.00 o
  13   3  19      164.91      220.37     60.32 o
  14   3  19      482.25      466.45     69.88 o
  15   3  19       59.08        9.21     60.86 o
  16   3  19     1392.73     1456.85     93.48 o
  17   3  19      187.82      391.69    108.90 o
  18   3  19      622.41      673.91    117.97 o
   0   4  19    24026.96    24969.45    596.46 o
   1   4  19      209.98      200.07     75.36 o
   2   4  19     2966.01     3005.41    123.47 o
   3   4  19       81.65       69.61     36.29 o
   4   4  19      956.81      899.06     64.13 o
   5   4  19        4.00       15.93     31.75 o
   6   4  19     1560.87     1712.04     62.31 o
   7   4  19      526.96      553.09     47.12 o
   8   4  19     2873.99     2779.59     99.34 o
   9   4  19       57.78        7.02     39.52 o
  10   4  19     2599.20     2579.70     89.02 o
  11   4  19       99.56      101.08     45.10 o
  12   4  19      597.91      639.01     57.32 o
  13   4  19       96.92       54.75     58.41 o
  14   4  19     1010.79     1244.04     87.01 o
  15   4  19      135.70      122.16     62.73 o
  16   4  19     1154.41     1081.45     97.11 o
  17   4  19      204.91      156.49     91.47 o
   1   5  19      120.37       81.41     39.42 o
   2   5  19       50.13       36.05     34.94 o
   3   5  19      923.38      955.42     46.73 o
   4   5  19       62.77       82.62     30.92 o
   5   5  19      184.01      174.48     37.15 o
   6   5  19      115.70       75.22     36.86 o
   7   5  19       34.02       14.15     44.76 o
   8   5  19      108.44      149.93     43.24 o
   9   5  19     1125.95     1111.58     60.71 o
  10   5  19       23.03      -41.99     41.99 o
  11   5  19      327.05      286.69     49.31 o
  12   5  19       28.91      -12.44     53.32 o
  13   5  19      396.20      313.16     66.35 o
  14   5  19      748.61      605.42     81.83 o
  15   5  19     1364.91     1657.63    128.68 o
  16   5  19      397.01      512.83    101.11 o
  17   5  19      246.76      305.03     97.16 o
   0   6  19     8682.97     9004.31    211.08 o
   1   6  19      118.43       77.96     38.33 o
   2   6  19      139.06       30.50     54.25 o
   3   6  19      194.35      231.50     39.85 o
   4   6  19     2525.04     2488.92     83.84 o
   5   6  19       80.41      116.65     37.39 o
   6   6  19     4174.93     4168.61    108.24 o
   7   6  19     1400.81     1499.23     83.13 o
   8   6  19     8851.28     8826.12    147.26 o
   9   6  19       46.60       19.58     44.72 o
  10   6  19      221.65      148.02     47.29 o
  11   6  19     1150.70     1309.99    125.03 o
  12   6  19      540.88      591.86     70.48 o
  13   6  19        3.51      -45.30     60.87 o
  14   6  19     4902.64     5094.10    154.41 o
  15   6  19        9.33      -29.37     63.26 o
  16   6  19     1968.17     1987.03    199.56 o
   1   7  19     3246.36     3283.55    101.90 o
   2   7  19    15878.22    16239.72    251.58 o
   3   7  19     1332.56     1412.49     67.01 o
   4   7  19     1068.01     1104.80     87.41 o
   5   7  19     3055.25     3037.79     99.20 o
   6   7  19     7420.75     7557.57    243.24 o
   7   7  19      831.50      861.62     59.13 o
   8   7  19      249.75      272.96     49.85 o
   9   7  19     2684.87     2494.16     90.13 o
  10   7  19    14911.92    13760.40    249.33 o
  11   7  19      314.56      307.61     67.97 o
  12   7  19      692.85      843.84     83.98 o
  13   7  19     2572.94     2833.10    144.31 o
  14   7  19     3355.56     3430.88    137.51 o
  15   7  19      242.71      370.70    107.30 o
  16   7  19     1648.44     1747.11    149.28 o
   0   8  19      804.77      946.06    121.47 o
   1   8  19       40.80       36.11     33.21 o
   2   8  19       11.81       -0.21     33.90 o
   3   8  19     1021.00     1114.67     57.21 o
   4   8  19     5280.49     5150.38    105.99 o
   5   8  19      293.02      328.87     48.45 o
   6   8  19      162.97      119.35     47.30 o
   7   8  19     1212.78     1150.01     70.07 o
   8   8  19     1351.14     1379.90     71.83 o
   9   8  19        8.66      -36.55     60.95 o
  10   8  19      746.77      898.97    102.81 o
  11   8  19     2115.71     2149.08    108.13 o
  12   8  19     1163.55     1332.17     95.53 o
  13   8  19       43.73       77.97     67.90 o
  14   8  19      464.52      429.54    113.21 o
  15   8  19        7.92     -100.83    100.83 o
   1   9  19       54.40       61.85     38.46 o
   2   9  19       62.27       11.69     32.54 o
   3   9  19      802.74      909.59     49.55 o
   4   9  19       49.17       -0.24     36.89 o
   5   9  19      479.04      437.32     45.07 o
   6   9  19     1922.19     1732.65     64.63 o
   7   9  19     2668.18     2532.10    240.10 o
   8   9  19      175.30      196.11     70.42 o
   9   9  19      881.71      841.94     91.14 o
  10   9  19     1300.83     1362.93     99.47 o
  11   9  19        3.90       35.38     63.39 o
  12   9  19      311.69      220.14     70.70 o
  13   9  19      947.67      973.41    143.76 o
  14   9  19      179.75      334.25    110.53 o
   0  10  19     8102.15     7590.53    221.63 o
   1  10  19      986.92     1192.74     68.04 o
   2  10  19       13.84       26.77     43.57 o
   3  10  19      660.07      796.81     50.67 o
   4  10  19      628.41      756.80     47.00 o
   5  10  19     2262.16     2375.49     94.52 o
   6  10  19     4216.40     4191.61     97.95 o
   7  10  19      968.77     1017.75     71.81 o
   8  10  19     1718.60     1674.21     82.86 o
   9  10  19        1.10      -34.18     50.82 o
  10  10  19       47.36       84.04     76.21 o
  11  10  19      881.16      906.59     96.60 o
  12  10  19      128.17      164.77    119.26 o
  13  10  19        1.80      -11.89    100.23 o
   1  11  19      497.92      592.93     69.36 o
   2  11  19     3651.58     3793.47    121.27 o
   3  11  19       20.85       12.90     50.18 o
   4  11  19        6.10       45.77     50.89 o
   5  11  19      885.06      880.45    100.96 o
   6  11  19      796.09      636.69     69.37 o
   7  11  19      532.47      447.86     66.96 o
   8  11  19     2126.12     2048.62    123.71 o
   9  11  19       10.21       10.74     55.49 o
  10  11  19      821.01      875.60     96.88 o
  11  11  19        3.54      -66.96     66.96 o
  12  11  19      211.93      290.14    123.71 o
   0  12  19      770.66      664.82    116.10 o
   1  12  19       81.17      100.20     63.06 o
   2  12  19       34.36      104.57     62.35 o
   3  12  19       25.21       72.29     54.66 o
   4  12  19     6433.88     7022.56    151.21 o
   5  12  19       28.12      115.35     59.38 o
   6  12  19      694.72      616.99     73.69 o
   7  12  19      335.07      313.48     68.38 o
   8  12  19       89.96      156.98    132.10 o
   9  12  19      146.61      -34.60    135.20 o
  10  12  19     4103.35     3957.20    283.17 o
  11  12  19       57.70      -41.17    113.82 o
   1  13  19      222.46      205.01    103.97 o
   2  13  19     1800.61     1869.91    103.21 o
   3  13  19      131.72      114.38     61.41 o
   4  13  19      140.13      137.27     84.19 o
   5  13  19       19.13       21.03    103.91 o
   6  13  19      938.89      721.42    168.68 o
   7  13  19       40.53      221.64    151.02 o
   8  13  19       34.19      144.01    151.59 o
   9  13  19        0.67       54.25    141.01 o
   0  14  19      702.97      868.53    177.34 o
   1  14  19      321.19      414.40    106.02 o
   2  14  19      123.18      187.23    103.18 o
   3  14  19        9.85      -41.50    109.35 o
   4  14  19      645.72      414.87    136.91 o
   5  14  19       83.26      134.91    121.31 o
   6  14  19      412.41      437.65    171.77 o
   0   0  20      506.02      719.35    179.84 o
   1   0  20     8451.20     8908.94    255.31 o
   2   0  20     1023.40     1115.90    169.55 o
   3   0  20    18022.65    18316.73    396.79 o
   4   0  20       57.54        0.12     74.85 o
   5   0  20      358.48      403.87     42.20 o
   6   0  20     1402.75     1459.52     65.27 o
   7   0  20     1627.92     1883.91     91.90 o
   8   0  20     7471.86     7182.90    233.69 o
   9   0  20     4036.49     3673.83    137.81 o
  10   0  20     1384.09     1445.08     93.86 o
  11   0  20     1533.98     1773.08    104.00 o
  12   0  20     3623.99     3758.47    176.52 o
  13   0  20     1380.45     1094.09    163.32 o
  14   0  20     3739.08     4071.12    287.61 o
  15   0  20     1234.64     1468.06    220.49 o
  16   0  20      891.68     1020.73    180.61 o
  17   0  20      328.76      253.16    147.00 o
   1   1  20      162.80      261.18     59.28 o
   2   1  20      926.46     1025.70     78.17 o
   3   1  20     1425.71     1361.96    104.48 o
   4   1  20        4.22      -10.72     35.99 o
   5   1  20     3911.05     3962.91     64.66 o
   6   1  20     1371.36     1296.38     66.75 o
   7   1  20     1879.67     1812.08     74.86 o
   8   1  20        4.40       -2.48     35.57 o
   9   1  20     2912.27     2970.33     84.82 o
  10   1  20      319.87      340.06     50.65 o
  11   1  20       77.99       78.99     44.32 o
  12   1  20      367.29      305.68     64.43 o
  13   1  20     1797.07     1974.25    101.44 o
  14   1  20       47.44       41.29     62.55 o
  15   1  20       26.81       69.75     66.95 o
  16   1  20      314.70      341.47    106.82 o
  17   1  20     1392.46     1754.83    204.74 o
   0   2  20     1485.69     1637.83    164.27 o
   1   2  20       28.16      -18.88     51.71 o
   2   2  20     1232.35     1257.30     83.15 o
   3   2  20       69.63       82.01     63.16 o
   4   2  20     2090.09     2250.19    142.49 o
   5   2  20      561.30      536.78     59.13 o
   6   2  20     1139.80     1056.35     52.94 o
   7   2  20       38.03       43.74     42.49 o
   8   2  20      229.98      224.09     40.34 o
   9   2  20       66.99       18.96     39.27 o
  10   2  20     2103.12     2116.72     76.87 o
  11   2  20     2168.65     2358.42     92.37 o
  12   2  20     5055.78     5024.41    154.84 o
  13   2  20      122.03      181.81     66.07 o
  14   2  20      130.33      208.21     67.80 o
  15   2  20      215.21      156.10     71.45 o
  16   2  20      181.99       50.96    100.15 o
  17   2  20       13.92      -22.84     98.43 o
   1   3  20      165.48      204.22     76.51 o
   2   3  20      330.97      296.82     78.44 o
   3   3  20       20.46       98.59     69.98 o
   4   3  20      739.06      722.80     43.37 o
   5   3  20     1659.10     1635.11     58.67 o
   6   3  20      147.42      127.06     34.71 o
   7   3  20     3530.93     3372.02     83.02 o
   8   3  20      485.78      546.51     49.02 o
   9   3  20      710.59      767.16     53.81 o
  10   3  20      237.03      253.48     47.84 o
  11   3  20      423.34      413.04     63.79 o
  12   3  20       24.93       12.98     57.73 o
  13   3  20     2211.76     2231.71    107.90 o
  14   3  20      587.21      538.45     72.93 o
  15   3  20      314.17      209.19     67.23 o
  16   3  20      327.39      550.42    116.44 o
  17   3  20      850.82      953.83    129.34 o
   0   4  20     6470.21     6163.17    271.47 o
   1   4  20     3214.69     3379.11    266.07 o
   2   4  20      741.32      704.50    127.47 o
   3   4  20     5578.19     5679.32    132.63 o
   4   4  20     9109.64     9146.69    157.66 o
   5   4  20      553.67      616.35     40.19 o
   6   4  20       98.32       57.58     35.66 o
   7   4  20     5669.80     5698.00    180.94 o
   8   4  20     2835.97     2719.09     82.57 o
   9   4  20       77.66       49.40     40.86 o
  10   4  20     1488.48     1551.44     90.11 o
  11   4  20     1373.18     1614.84     91.03 o
  12   4  20     2176.42     2271.48    105.71 o
  13   4  20     1685.51     1612.55     96.86 o
  14   4  20     1128.28     1196.46     99.21 o
  15   4  20     1452.43     1638.91    126.99 o
  16   4  20     1637.37     1646.72    130.86 o
   1   5  20     2250.98     2205.96    199.67 o
   2   5  20     2821.47     2723.82     93.30 o
   3   5  20      249.44      163.82     41.93 o
   4   5  20        4.40       -3.88     34.31 o
   5   5  20     4775.89     4821.24    119.10 o
   6   5  20      105.34      171.18     39.16 o
   7   5  20      328.58      344.35     48.67 o
   8   5  20       26.65      -38.88     40.81 o
   9   5  20     2877.22     2924.38     91.01 o
  10   5  20     1033.28     1062.98     79.00 o
  11   5  20        0.84      -57.70     57.70 o
  12   5  20      259.51      242.74     63.38 o
  13   5  20     2354.50     2552.15    122.54 o
  14   5  20      778.35      908.97     89.99 o
  15   5  20      295.44      272.17    128.87 o
  16   5  20      296.54      204.73     94.77 o
   0   6  20     7367.45     7613.08    461.12 o
   1   6  20       18.42       33.59     50.35 o
   2   6  20      338.66      387.25     47.95 o
   3   6  20     2102.38     2308.13    106.86 o
   4   6  20      530.16      531.49     43.77 o
   5   6  20     1748.55     1848.24     64.58 o
   6   6  20       47.38       31.47     38.57 o
   7   6  20      546.15      502.88     50.06 o
   8   6  20     1554.32     1445.56     69.91 o
   9   6  20      289.25      224.90     66.53 o
  10   6  20      378.15      360.38     71.44 o
  11   6  20     3976.29     4191.95    224.83 o
  12   6  20       18.41      110.16     69.08 o
  13   6  20      216.74      244.59     65.08 o
  14   6  20      824.75      767.44    106.61 o
  15   6  20       79.85      111.70    105.18 o
   1   7  20        8.97      -40.20     40.20 o
   2   7  20      547.04      571.48     58.44 o
   3   7  20      140.69       97.92     40.29 o
   4   7  20      169.54      158.68     53.85 o
   5   7  20      216.13      183.94     49.76 o
   6   7  20      225.24      158.24     43.65 o
   7   7  20        1.12      -41.88     41.88 o
   8   7  20        7.21      109.18     58.42 o
   9   7  20      375.15      338.29     69.40 o
  10   7  20       46.55      113.35     64.88 o
  11   7  20       19.86      -20.09     68.64 o
  12   7  20      641.72      538.84     77.05 o
  13   7  20      928.02      817.63    122.55 o
  14   7  20      921.52     1028.24    129.31 o
  15   7  20      101.53      179.77    106.55 o
   0   8  20     3469.80     3455.15    114.14 o
   1   8  20      193.47      237.98     57.74 o
   2   8  20     1329.09     1280.46     59.03 o
   3   8  20     3658.06     3634.09     96.90 o
   4   8  20     2007.85     1975.18     73.08 o
   5   8  20     3123.33     3085.66     88.30 o
   6   8  20      226.99      136.67     45.76 o
   7   8  20     1196.68     1219.43     95.24 o
   8   8  20      806.45      836.80     87.63 o
   9   8  20       24.81       35.70     64.39 o
  10   8  20     1212.95     1248.80    102.68 o
  11   8  20     4302.67     3940.67    143.30 o
  12   8  20       13.67      -38.83    123.85 o
  13   8  20       73.53       49.14     96.76 o
  14   8  20       46.12      242.63    130.30 o
   1   9  20      725.83      835.53     50.09 o
   2   9  20      215.79      165.94     61.85 o
   3   9  20      633.56      612.43     50.52 o
   4   9  20      152.49      159.39     61.25 o
   5   9  20     1221.55     1515.85     80.12 o
   6   9  20      152.94      188.09     67.05 o
   7   9  20     1229.29     1119.77    129.12 o
   8   9  20       11.86       60.01     67.77 o
   9   9  20     1728.04     1796.73    114.73 o
  10   9  20       17.57      -69.11     69.11 o
  11   9  20        1.02      -90.76    109.55 o
  12   9  20      108.66      145.90    143.10 o
  13   9  20     3103.81     3253.89    185.88 o
   0  10  20    12940.32    12734.31    393.87 o
   1  10  20     1389.52     1535.30    102.29 o
   2  10  20      699.18      801.68     62.55 o
   3  10  20      361.93      353.02     47.32 o
   4  10  20       64.57       16.74     38.50 o
   5  10  20      227.35      268.38     53.85 o
   6  10  20       92.93      133.33     62.67 o
   7  10  20     5680.68     6059.29    178.80 o
   8  10  20     5263.13     5881.95    267.89 o
   9  10  20      715.66      826.70     96.49 o
  10  10  20      121.67      150.27    183.29 o
  11  10  20      255.58      296.79    157.74 o
  12  10  20      115.60      210.95    123.10 o
   1  11  20     1397.00     1298.13    102.61 o
   2  11  20      187.67      137.68     57.83 o
   3  11  20        9.74       31.26     53.21 o
   4  11  20        1.17        3.06     54.38 o
   5  11  20      109.46       20.70     54.20 o
   6  11  20      822.07      974.35    149.77 o
   7  11  20      138.04      119.64     59.05 o
   8  11  20       73.63      213.63     69.34 o
   9  11  20       70.59       71.06    135.20 o
  10  11  20       55.31     -129.66    129.66 o
   0  12  20     2063.82     2011.13    144.30 o
   1  12  20       25.37      -28.47     59.91 o
   2  12  20      464.12      342.52     76.30 o
   3  12  20      160.63      181.19     70.28 o
   4  12  20     1492.06     1412.23    106.49 o
   5  12  20       20.17      132.77     89.51 o
   6  12  20        7.90     -105.06    105.06 o
   7  12  20      450.27      576.01     93.44 o
   8  12  20      822.70      759.88    168.59 o
   9  12  20       63.40       19.67    150.00 o
   1  13  20       78.93      115.84     99.38 o
   2  13  20     2814.99     2995.82    176.66 o
   3  13  20      679.54      685.95    132.11 o
   4  13  20       61.48      118.59    140.13 o
   5  13  20      785.66     1007.26    179.89 o
   6  13  20      881.75     1184.20    188.17 o
   0  14  20      259.30      -75.63    356.21 o
   1  14  20     2292.27     2527.63    250.92 o
   2  14  20      197.28      116.44    100.70 o
   1   1  21      828.18      859.63     86.66 o
   2   1  21       41.12      -11.03     62.52 o
   3   1  21     5383.22     5580.89    165.37 o
   4   1  21      561.85      384.78    107.82 o
   5   1  21     1807.96     1736.14     68.06 o
   6   1  21       41.80       12.91     29.77 o
   7   1  21     2279.36     2246.41     67.07 o
   8   1  21     2360.28     2244.86     75.81 o
   9   1  21     1583.26     1506.79     64.57 o
  10   1  21      777.62      827.43     70.96 o
  11   1  21     2769.45     2702.25    108.53 o
  12   1  21      777.14      888.23     94.00 o
  13   1  21     2088.70     2086.11    158.72 o
  14   1  21      293.47      306.74     85.39 o
  15   1  21        6.96      -23.74     94.59 o
  16   1  21      146.44      264.83    105.46 o
   0   2  21     5656.29     5814.38    268.87 o
   1   2  21       42.26       81.43     75.95 o
   2   2  21      116.68      117.18     77.48 o
   3   2  21      618.48      643.01     94.44 o
   4   2  21      761.11      990.86    208.99 o
   5   2  21     4469.62     4161.05     83.11 o
   6   2  21     1863.21     1812.20     55.65 o
   7   2  21      221.26      232.26     38.89 o
   8   2  21     4141.17     4341.64    106.67 o
   9   2  21      106.26      149.99     42.51 o
  10   2  21     1860.40     1815.36     91.90 o
  11   2  21      919.93      967.26     78.73 o
  12   2  21      519.88      673.08     73.19 o
  13   2  21      419.30      391.74     69.87 o
  14   2  21     5223.81     5449.46    324.46 o
  15   2  21      152.46      101.92     99.28 o
  16   2  21     1285.67     1260.22    135.38 o
   1   3  21      589.53      687.81     94.82 o
   2   3  21     6326.10     6890.24    204.80 o
   3   3  21        7.67      100.08     87.41 o
   4   3  21       48.03      135.46     59.57 o
   5   3  21      163.07      112.98     34.28 o
   6   3  21    10270.46    10424.63    144.89 o
   7   3  21        3.58       -2.53     36.31 o
   8   3  21      239.54      330.86     49.95 o
   9   3  21      423.26      433.35     51.78 o
  10   3  21     4881.75     5243.56    136.34 o
  11   3  21       45.74      118.25     60.35 o
  12   3  21     1772.25     1716.60     96.30 o
  13   3  21       19.63      -26.66     59.52 o
  14   3  21     2553.17     2611.57    185.03 o
  15   3  21      458.75      635.90    114.06 o
   0   4  21       57.39      101.45    159.09 o
   1   4  21     4323.05     4389.04    253.97 o
   2   4  21     1494.46     1543.48    138.52 o
   3   4  21       76.08      132.34     95.07 o
   4   4  21     2520.19     2586.66    159.40 o
   5   4  21        3.97      -43.30     43.30 o
   6   4  21      395.93      380.94     46.36 o
   7   4  21     1733.00     1785.25     66.15 o
   8   4  21      114.87       61.42     41.61 o
   9   4  21      515.70      517.70     69.96 o
  10   4  21       29.16       30.18     59.99 o
  11   4  21     1483.26     1426.11     89.50 o
  12   4  21     1605.45     1637.22     95.16 o
  13   4  21     1216.71     1207.93     91.01 o
  14   4  21       79.45       51.36     94.14 o
  15   4  21     1771.26     1802.00    150.05 o
   1   5  21      171.48      204.96    127.04 o
   2   5  21     2713.38     2907.21    227.07 o
   3   5  21       20.48      -54.24     54.24 o
   4   5  21      915.71      849.22     57.54 o
   5   5  21      816.61      754.27     47.82 o
   6   5  21     1199.55     1255.38     55.84 o
   7   5  21        2.30       26.22     39.21 o
   8   5  21       84.81      123.12     48.80 o
   9   5  21      915.68      748.81     77.29 o
  10   5  21     1642.28     1338.86     92.51 o
  11   5  21      877.88      843.31     84.14 o
  12   5  21      830.98      746.34     79.61 o
  13   5  21      833.68      764.25    118.97 o
  14   5  21      321.77      109.89    100.11 o
  15   5  21     1879.14     1715.41    182.84 o
   0   6  21      816.53      774.68    225.95 o
   1   6  21     4245.83     4367.07    275.39 o
   2   6  21     1526.08     1444.45     97.00 o
   3   6  21      459.69      441.35     59.12 o
   4   6  21     9880.31    10338.84    227.27 o
   5   6  21       32.51       88.84     34.90 o
   6   6  21      501.12      540.91     47.04 o
   7   6  21     2549.24     2403.65     87.64 o
   8   6  21       44.45        1.36     57.83 o
   9   6  21      393.93      465.96     70.67 o
  10   6  21      695.34      732.06     79.51 o
  11   6  21      593.03      475.67     98.75 o
  12   6  21     1548.98     1778.92    169.26 o
  13   6  21      331.10      261.01    102.03 o
  14   6  21      456.79      572.40    132.89 o
   1   7  21     4812.67     4754.70    150.64 o
   2   7  21     1773.86     1884.40     96.76 o
   3   7  21     2186.44     2348.73     91.24 o
   4   7  21      179.37      278.59     47.29 o
   5   7  21     1233.55     1346.23     62.69 o
   6   7  21     1661.37     1836.61     99.70 o
   7   7  21      783.50      676.84     72.26 o
   8   7  21      997.36      937.60    108.29 o
   9   7  21     2382.14     2465.40    115.04 o
  10   7  21     3087.12     3024.22    214.95 o
  11   7  21     2842.30     2730.70    126.86 o
  12   7  21     1051.80     1080.44    147.56 o
  13   7  21     2031.81     2309.92    187.89 o
   0   8  21       71.72      114.58    219.03 o
   1   8  21      723.10      559.09     58.23 o
   2   8  21        9.72        7.13     50.26 o
   3   8  21      977.71     1012.53     94.41 o
   4   8  21      911.15     1077.13     74.16 o
   5   8  21      102.98      126.85     47.03 o
   6   8  21      142.51       93.79     87.52 o
   7   8  21      518.69      475.32     95.51 o
   8   8  21     1127.41     1118.85     95.13 o
   9   8  21      149.49      201.87     75.58 o
  10   8  21      296.96       72.63    115.15 o
  11   8  21     1511.56     1453.37    187.14 o
  12   8  21     1998.92     2008.26    176.55 o
   1   9  21      945.54      883.32     70.33 o
   2   9  21      268.14      255.11    102.40 o
   3   9  21      231.43      233.10     77.17 o
   4   9  21      107.35       80.11     60.76 o
   5   9  21     2850.57     2790.20    244.72 o
   6   9  21      281.92      253.02     69.55 o
   7   9  21        0.18       -9.28     65.99 o
   8   9  21       37.58       87.46     74.06 o
   9   9  21      444.06      759.30    164.06 o
  10   9  21      439.13      447.29    161.18 o
  11   9  21      353.49      320.75    151.90 o
   0  10  21      630.80      613.17     92.59 o
   1  10  21      753.73      738.13     71.25 o
   2  10  21     1197.27     1141.89     79.18 o
   3  10  21      212.12      263.12     60.67 o
   4  10  21     1566.78     1550.09     97.22 o
   5  10  21        9.74      162.84     71.55 o
   6  10  21        6.50        7.17     66.33 o
   7  10  21     2624.81     2666.91    155.00 o
   8  10  21       39.85     -119.62    119.62 o
   9  10  21      700.01      692.60    169.34 o
  10  10  21      805.05      572.52    289.35 o
   1  11  21      736.62      699.60     77.76 o
   2  11  21     8153.63     8482.39    192.53 o
   3  11  21       20.23       15.01     60.07 o
   4  11  21      777.05      758.94     82.31 o
   5  11  21       47.80        1.41     67.83 o
   6  11  21     4005.93     4607.73    428.84 o
   7  11  21        7.39       35.59    143.45 o
   8  11  21      267.90      562.59    166.76 o
   9  11  21      105.22      332.01    239.78 o
   0  12  21     3237.35     3485.62    264.91 o
   1  12  21       47.85      -33.37     94.17 o
   2  12  21      714.15      493.29    134.02 o
   3  12  21     2084.72     2158.79    183.62 o
   4  12  21      183.06      204.87    151.33 o
   5  12  21      928.04     1012.05    174.57 o
   6  12  21      337.98      377.59    157.91 o
   1  13  21       41.29       39.77     99.39 o
   2  13  21      379.75      611.90    121.95 o
   0   0  22     2706.48     2845.11    299.73 o
   1   0  22     2888.62     3195.00    233.06 o
   2   0  22       48.12      122.12    118.88 o
   3   0  22    19898.55    21013.85    561.59 o
   4   0  22     2997.87     2931.79    357.37 o
   5   0  22    11095.50    10803.60    424.23 o
   6   0  22      192.46      141.18     75.41 o
   7   0  22      990.31     1077.75    145.43 o
   8   0  22      401.31      354.82     61.53 o
   9   0  22     1121.70     1216.92    233.03 o
  10   0  22     4054.71     3944.25    411.77 o
  11   0  22     7861.31     8813.88    251.88 o
  12   0  22      251.16      327.65    100.01 o
  13   0  22      997.56     1247.09    348.15 o
  14   0  22     1097.35     1388.95    195.45 o
  15   0  22     2743.82     3131.00    387.34 o
   1   1  22     1694.19     1731.43    128.54 o
   2   1  22     2999.33     3157.94    194.14 o
   3   1  22     1760.21     1690.16    128.27 o
   4   1  22      499.44      433.60    107.16 o
   5   1  22     2229.61     1958.60    135.54 o
   6   1  22       23.69       -9.96     44.06 o
   7   1  22      248.81      149.44     36.57 o
   8   1  22       28.53       39.40     37.94 o
   9   1  22     1597.99     1646.03     85.42 o
  10   1  22      159.22      255.00     60.45 o
  11   1  22        0.36       60.09     57.98 o
  12   1  22       92.37       44.78     62.85 o
  13   1  22     1013.68     1421.99    136.36 o
  14   1  22     1162.82     1142.83    132.19 o
   0   2  22       31.87      186.68    119.82 o
   1   2  22      854.18     1112.79    111.31 o
   2   2  22     1152.94     1044.39    111.07 o
   3   2  22     1734.36     1598.81    125.40 o
   4   2  22      224.23      261.33    107.15 o
   5   2  22     1662.88     1573.12     81.68 o
   6   2  22       26.52        3.73     33.89 o
   7   2  22     1487.00     1330.69     54.74 o
   8   2  22     1121.72     1113.14     55.68 o
   9   2  22      628.60      655.02     78.64 o
  10   2  22      208.03      145.39     63.36 o
  11   2  22     1363.12     1470.51     89.07 o
  12   2  22      291.06      198.50     68.02 o
  13   2  22     1734.61     1759.65    144.92 o
  14   2  22      348.95      281.38    104.34 o
   1   3  22      730.37      811.97    145.09 o
   2   3  22      372.74      339.51    143.87 o
   3   3  22     1225.35     1321.87    181.33 o
   4   3  22      634.20      725.01    187.24 o
   5   3  22      823.51      799.08     70.93 o
   6   3  22       39.65       19.56     37.84 o
   7   3  22      160.75      212.85     49.52 o
   8   3  22      371.13      384.70     52.68 o
   9   3  22      434.47      351.48     66.61 o
  10   3  22      373.21      489.86     71.62 o
  11   3  22       67.99       14.79     65.19 o
  12   3  22      127.13      142.30    101.17 o
  13   3  22      933.24     1216.43    156.74 o
  14   3  22     2643.65     2438.14    165.75 o
   0   4  22     6329.85     6084.47    417.31 o
   1   4  22     4837.87     4894.66    257.02 o
   2   4  22       27.05       33.84     93.39 o
   3   4  22      384.68      417.02    128.18 o
   4   4  22     3299.87     3359.91    197.71 o
   5   4  22     1699.66     1595.36     76.05 o
   6   4  22     1157.51     1134.54     61.19 o
   7   4  22     2251.59     2277.11     70.66 o
   8   4  22     3103.63     3175.53    123.42 o
   9   4  22        5.64      -57.70     57.70 o
  10   4  22      835.27      989.42     85.50 o
  11   4  22     2304.60     2090.11    174.74 o
  12   4  22     2254.07     2992.48    201.07 o
  13   4  22        9.83      -26.08     95.32 o
  14   4  22       42.14       67.53     99.74 o
   1   5  22      910.43     1223.63    173.48 o
   2   5  22      766.61      822.59    177.53 o
   3   5  22       60.00      150.06    154.47 o
   4   5  22      266.24      206.30     58.97 o
   5   5  22     1456.02     1674.89     61.38 o
   6   5  22     2495.87     2597.65     69.68 o
   7   5  22       66.36      104.07     45.92 o
   8   5  22       66.25      172.91     74.24 o
   9   5  22     4614.67     4515.34    161.49 o
  10   5  22      350.19      364.21     80.23 o
  11   5  22      868.62      845.93    141.63 o
  12   5  22      501.32      442.56    127.07 o
  13   5  22      990.00      971.01    149.34 o
   0   6  22      347.22      292.81    184.45 o
   1   6  22     3579.35     3524.64    256.74 o
   2   6  22      914.43     1001.18    175.25 o
   3   6  22       54.18      121.47     95.47 o
   4   6  22       33.27       85.08     62.23 o
   5   6  22       25.70       29.07     44.34 o
   6   6  22       24.26      112.83     42.02 o
   7   6  22     1580.59     1687.55    117.60 o
   8   6  22       62.44       22.75     57.46 o
   9   6  22     1807.60     2117.06    118.79 o
  10   6  22       54.61       -7.42     66.41 o
  11   6  22      284.39      178.55    121.97 o
  12   6  22      889.45      912.36    148.20 o
  13   6  22       10.12     -107.89    107.89 o
   1   7  22       56.14      -22.03    128.67 o
   2   7  22      671.13      669.20     73.59 o
   3   7  22      129.14      111.41     47.78 o
   4   7  22      455.40      444.11     61.23 o
   5   7  22      677.09      724.70     73.24 o
   6   7  22      328.77      178.46     61.36 o
   7   7  22        6.79      -11.55     60.07 o
   8   7  22      201.38      161.15     66.95 o
   9   7  22      128.21       95.14     66.79 o
  10   7  22      577.82      425.32    128.13 o
  11   7  22       15.07      -45.37    108.61 o
  12   7  22        1.06      -61.35    112.22 o
   0   8  22     1795.32     1784.53    292.81 o
   1   8  22    11448.50    11499.06    262.35 o
   2   8  22      226.96      279.55     54.00 o
   3   8  22       24.34      -66.57     66.57 o
   4   8  22      147.62       73.23     76.54 o
   5   8  22      445.73      333.53     60.48 o
   6   8  22      174.73      158.40     65.91 o
   7   8  22     4848.61     5202.27    154.56 o
   8   8  22      451.56      491.05     96.76 o
   9   8  22      860.10     1066.31    337.77 o
  10   8  22        6.88      209.19    144.76 o
  11   8  22       42.75     -113.56    113.56 o
   1   9  22     4032.38     4347.86    197.38 o
   2   9  22     2179.22     2220.38    161.43 o
   3   9  22     1534.57     1600.69    113.48 o
   4   9  22     1164.24     1426.22    111.96 o
   5   9  22     3398.98     3546.67    138.96 o
   6   9  22      808.82      787.84     83.91 o
   7   9  22      169.05      383.54    147.48 o
   8   9  22      214.06      231.93    148.90 o
   9   9  22     3702.24     4448.52    295.10 o
  10   9  22      449.95      335.00    238.63 o
   0  10  22     1603.00     1682.14    130.12 o
   1  10  22     1454.61     1411.90     85.40 o
   2  10  22      220.05      240.70     80.83 o
   3  10  22     2176.50     2193.98    139.16 o
   4  10  22     1495.11     1733.84    170.68 o
   5  10  22       92.08      130.97     81.12 o
   6  10  22       48.19      -12.82    270.91 o
   7  10  22       36.95      151.41    144.27 o
   8  10  22      833.23      631.21    171.98 o
   1  11  22        4.31      -11.78     73.38 o
   2  11  22        1.34      -65.39     65.39 o
   3  11  22      923.90     1008.00     99.17 o
   4  11  22      172.42       87.24    115.90 o
   5  11  22      161.40      183.09    147.91 o
   6  11  22      172.79      177.31    152.17 o
   0  12  22       54.14      315.87    239.78 o
   1  12  22       48.37      -69.05    121.92 o
   2  12  22       79.04      -89.35    117.04 o
   1   1  23      167.11      122.96     86.62 o
   2   1  23       27.12      -47.65     79.96 o
   3   1  23        7.80      -35.64     83.38 o
   4   1  23      112.29      195.92     87.20 o
   5   1  23      131.07      326.52    113.85 o
   6   1  23       17.76      105.84     50.34 o
   7   1  23        3.24      -24.55     45.54 o
   8   1  23     1016.72      792.52     69.06 o
   9   1  23      578.42      412.95     76.52 o
  10   1  23      236.78      227.49     66.55 o
  11   1  23      126.00      209.51    148.83 o
  12   1  23      189.88      243.75    101.23 o
  13   1  23      253.70      339.06    110.44 o
   0   2  23     4024.73     4582.76    277.53 o
   1   2  23     1491.13     1652.08    130.37 o
   2   2  23       88.54       35.54     85.69 o
   3   2  23      399.03      432.51    118.30 o
   4   2  23      713.22      848.70    129.98 o
   5   2  23       27.18       27.33    102.48 o
   6   2  23      206.82      216.12     59.17 o
   7   2  23     7115.95     7110.49    150.37 o
   8   2  23      672.40      722.03     94.95 o
   9   2  23      341.38      398.55     61.85 o
  10   2  23      179.49      154.25     75.14 o
  11   2  23     1142.64     1310.49    172.48 o
  12   2  23       23.46     -109.97    129.72 o
  13   2  23     1830.37     1866.20    152.64 o
   1   3  23     2290.73     2487.56    179.21 o
   2   3  23    10485.58    10605.07    314.00 o
   3   3  23     1180.77     1320.40    147.28 o
   4   3  23      366.48      254.02    109.97 o
   5   3  23     3153.30     3405.38    207.03 o
   6   3  23     5445.52     6103.68    239.94 o
   7   3  23      372.24      315.22     56.46 o
   8   3  23       55.60      120.10     52.68 o
   9   3  23     1495.73     1408.35     88.10 o
  10   3  23     3272.92     3516.16    137.66 o
  11   3  23      390.57      351.79    125.43 o
  12   3  23      850.32      970.38    149.95 o
  13   3  23     3341.69     3245.17    284.74 o
   0   4  23       36.83      329.70    189.06 o
   1   4  23       45.32       -0.16    130.63 o
   2   4  23       12.09      -17.75     98.06 o
   3   4  23       78.57       61.86    101.44 o
   4   4  23     1687.94     1399.42    150.89 o
   5   4  23     2280.59     2390.98    178.35 o
   6   4  23      252.08      381.20     52.45 o
   7   4  23      818.51      937.51    104.36 o
   8   4  23      342.69      137.70     57.66 o
   9   4  23      107.10      190.62     62.89 o
  10   4  23      789.33      748.26    138.32 o
  11   4  23     3675.23     3872.33    294.25 o
  12   4  23      840.49      907.62    147.67 o
   1   5  23      775.10      914.47    167.92 o
   2   5  23     3640.23     3808.85    268.18 o
   3   5  23     2364.97     2509.83    235.47 o
   4   5  23        2.78      147.84    131.19 o
   5   5  23       17.00      111.21     72.37 o
   6   5  23     1727.72     1799.07    142.19 o
   7   5  23     1070.77     1205.41     88.74 o
   8   5  23      147.46       56.57     60.15 o
   9   5  23      623.88      467.51     71.73 o
  10   5  23     1808.16     1786.86    164.65 o
  11   5  23      199.64      195.68    124.68 o
  12   5  23       38.34     -103.57    103.57 o
   0   6  23     1104.61      530.29    216.73 o
   1   6  23      428.66      249.99    209.81 o
   2   6  23       92.67      239.18    140.96 o
   3   6  23     5398.20     5045.76    313.80 o
   4   6  23     2394.86     2285.74    113.23 o
   5   6  23     2533.51     2701.19    163.26 o
   6   6  23      327.44      358.11     55.94 o
   7   6  23      133.61        7.19     60.15 o
   8   6  23      914.73      896.64     79.91 o
   9   6  23      614.56      685.74    132.64 o
  10   6  23      132.05      122.78    120.94 o
  11   6  23     5032.36     4767.64    246.40 o
   1   7  23      758.53      896.82    175.87 o
   2   7  23     1159.54     1210.03    274.37 o
   3   7  23      284.55      280.01     94.26 o
   4   7  23       21.88      -77.85     84.11 o
   5   7  23     1589.60     1700.91    131.12 o
   6   7  23      578.14      690.48     66.74 o
   7   7  23      187.01      157.78     94.13 o
   8   7  23     2020.46     1779.42    212.11 o
   9   7  23     2436.29     2318.78    231.23 o
  10   7  23       23.46      118.17    123.47 o
   0   8  23      885.67      431.15    219.03 o
   1   8  23       77.98     -124.20    166.00 o
   2   8  23        0.42       83.94    117.70 o
   3   8  23     1032.19      920.94     94.69 o
   4   8  23      188.81      309.99    102.46 o
   5   8  23       11.16      175.39     78.29 o
   6   8  23      590.61      627.37     81.63 o
   7   8  23      320.63      493.14    207.50 o
   8   8  23       78.39      146.41    197.13 o
   9   8  23       36.43      170.46    157.74 o
   1   9  23        3.76       23.21     86.91 o
   2   9  23      618.90      589.75    173.47 o
   3   9  23        1.32       73.00    150.89 o
   4   9  23      325.02      195.44    112.93 o
   5   9  23       30.98     -114.47    114.47 o
   6   9  23      444.18      266.76    150.96 o
   7   9  23     1268.25     1395.84    319.33 o
   0  10  23       54.45        3.15     71.43 o
   1  10  23      356.85      492.55     91.16 o
   2  10  23      708.45      715.43    172.93 o
   3  10  23     4210.45     4409.16    310.42 o
   4  10  23      127.59      150.63    121.97 o
   5  10  23      719.60      932.99    153.10 o
   0   0  24     5888.16     7165.79    449.59 o
   1   0  24     1168.57     1515.98    187.46 o
   2   0  24      153.48      132.30    130.39 o
   3   0  24      238.37      448.39    149.32 o
   4   0  24     9589.57     9556.96    372.52 o
   5   0  24     2250.17     2334.08    597.15 o
   6   0  24      330.99      376.29    147.69 o
   7   0  24    12591.46    12272.69    629.43 o
   8   0  24      829.48      928.39     99.06 o
   9   0  24     7785.13     7304.13    486.48 o
  10   0  24     1280.89     1067.49    276.67 o
  11   0  24     1390.00     1597.78    311.26 o
   1   1  24      305.82      360.53    100.84 o
   2   1  24     2299.48     2637.10    161.11 o
   3   1  24      444.95      439.73    105.93 o
   4   1  24      158.12      285.84    116.95 o
   5   1  24      801.60      829.13    137.96 o
   6   1  24     1016.21     1365.32    154.74 o
   7   1  24      947.99     1028.19     77.97 o
   8   1  24     1484.57     1437.15     76.41 o
   9   1  24      527.14      697.87     90.18 o
  10   1  24      493.21      637.13    175.98 o
  11   1  24        1.95     -109.97    139.04 o
   0   2  24      966.61     1060.63    170.36 o
   1   2  24       52.16       81.75     88.87 o
   2   2  24       79.75      138.17    110.83 o
   3   2  24      124.46      154.13    114.42 o
   4   2  24     1791.81     2057.65    174.56 o
   5   2  24        6.38      187.39    115.61 o
   6   2  24      720.97      834.81    137.50 o
   7   2  24     2402.26     2289.96    109.55 o
   8   2  24       97.91      121.22     71.61 o
   9   2  24     2768.04     2612.11    156.33 o
  10   2  24       53.95       67.43    115.73 o
  11   2  24      248.76       45.15    125.31 o
   1   3  24       88.47       54.76    106.24 o
   2   3  24      620.16      925.01    137.70 o
   3   3  24       19.26      -82.56    106.10 o
   4   3  24      513.77      502.72    127.20 o
   5   3  24      924.77     1144.69    231.77 o
   6   3  24      841.32     1023.71    145.33 o
   7   3  24      194.40      161.40     65.52 o
   8   3  24      216.52      206.82     72.46 o
   9   3  24      766.97      825.99    102.00 o
  10   3  24      883.86     1100.87    127.59 o
  11   3  24       38.75       27.25    117.56 o
   0   4  24      657.23      645.57    232.87 o
   1   4  24       20.77      123.69    137.86 o
   2   4  24      531.05      654.92    227.10 o
   3   4  24      321.62      319.54    228.46 o
   4   4  24      332.72      372.98    123.08 o
   5   4  24      163.21      255.20    118.16 o
   6   4  24      224.91      105.60     78.87 o
   7   4  24       76.19      -32.16     65.20 o
   8   4  24      100.78      117.75     59.18 o
   9   4  24        4.74       87.34    118.91 o
  10   4  24      838.80     1091.17    225.67 o
   1   5  24      393.79      447.30    154.47 o
   2   5  24      528.58      762.94    168.96 o
   3   5  24      464.60      429.28    151.02 o
   4   5  24     1504.23     1484.59    206.00 o
   5   5  24      737.35     1048.55    192.36 o
   6   5  24     2833.69     2820.12    236.61 o
   7   5  24      452.72      473.28     92.16 o
   8   5  24      661.91      617.82     83.48 o
   9   5  24      148.59      -15.08    112.85 o
  10   5  24      110.50      135.61    123.53 o
   0   6  24     3239.38     3262.42    373.51 o
   1   6  24     1800.39     1849.13    215.97 o
   2   6  24       10.97      160.80    153.32 o
   3   6  24     2526.50     2731.58    251.05 o
   4   6  24      399.31      611.76    170.36 o
   5   6  24     1740.98     1702.43    104.12 o
   6   6  24       68.95      147.11     78.79 o
   7   6  24      147.24      116.29     71.24 o
   8   6  24     4007.37     4368.74    238.38 o
   9   6  24      271.30      442.27    134.87 o
   1   7  24       23.06     -114.73    306.64 o
   2   7  24      209.20      193.62    156.10 o
   3   7  24       81.34      129.05    270.91 o
   4   7  24      376.93      351.10    155.59 o
   5   7  24       90.27      127.58     78.03 o
   6   7  24      238.86      226.07    240.93 o
   7   7  24      153.86      325.27    131.45 o
   8   7  24        7.56      -23.06    205.20 o
   1   8  24      303.63       57.54    145.58 o
   2   8  24     1094.65     1179.79    196.54 o
   3   8  24     9696.83    10127.17    413.86 o
   4   8  24      647.16      585.38     98.42 o
   5   8  24     2273.29     2457.14    246.99 o
   6   8  24      536.52      635.81    182.40 o
   1   9  24      359.44      677.00    185.77 o
   2   9  24     3774.66     3659.07    289.52 o
   3   9  24      372.96      456.75    162.16 o
   1   1  25       20.44      -57.53     89.19 o
   2   1  25       63.95      -89.34     89.96 o
   3   1  25       88.40       55.12    155.37 o
   4   1  25      246.34      383.58    125.29 o
   5   1  25       52.45      210.70    112.90 o
   6   1  25      628.72      645.21    136.10 o
   7   1  25        2.53       75.68    114.19 o
   8   1  25       71.42       -3.86     65.21 o
   9   1  25      948.10      734.47    183.68 o
   0   2  25      610.48      846.78    173.35 o
   1   2  25      437.50      741.75    174.83 o
   2   2  25     1064.74      988.10    141.56 o
   3   2  25     2077.16     2251.15    183.52 o
   4   2  25     3764.47     3837.77    224.74 o
   5   2  25      100.21     -109.81    109.81 o
   6   2  25       27.62     -101.21    112.60 o
   7   2  25      604.03      745.83    167.10 o
   8   2  25      232.11      220.81     72.21 o
   9   2  25      475.86      465.39    177.78 o
   1   3  25     1132.70     1626.69    209.26 o
   2   3  25     1127.25     1325.40    159.43 o
   3   3  25     4869.13     5211.20    259.79 o
   4   3  25       44.23      116.30    117.68 o
   5   3  25     2637.70     3432.36    220.58 o
   6   3  25      779.73     1177.05    156.15 o
   7   3  25     1249.37     1215.43    165.35 o
   8   3  25       72.73       66.98    126.29 o
   0   4  25     2443.17     2367.85    343.53 o
   1   4  25     1859.28     1658.09    214.90 o
   2   4  25      747.02      681.78    181.34 o
   3   4  25      375.13      652.41    165.91 o
   4   4  25      222.87       14.34    111.35 o
   5   4  25       66.05       96.08    117.76 o
   6   4  25     1301.19     1254.30    162.85 o
   7   4  25       24.77       28.70     71.51 o
   8   4  25     1161.32     1247.61    166.74 o
   1   5  25     1129.15     1235.70    193.49 o
   2   5  25        9.34      -43.86    131.23 o
   3   5  25     1555.55     1659.72    215.97 o
   4   5  25      325.37      148.33    152.11 o
   5   5  25      634.25      461.21    172.79 o
   6   5  25      327.45      396.69    161.84 o
   7   5  25     1466.82     1513.37    171.53 o
   0   6  25     4283.05     3981.77    410.40 o
   1   6  25     2220.62     2045.28    261.69 o
   2   6  25      298.16      439.35    202.89 o
   3   6  25      859.69      940.43    190.72 o
   4   6  25       86.40       22.90    138.82 o
   5   6  25      136.17      107.12    163.35 o
   6   6  25     1045.93     1090.77    199.81 o
   1   7  25      549.94      693.33    223.64 o
   2   7  25      820.48      867.73    193.82 o
   3   7  25      209.74      141.59    214.42 o
   4   7  25       18.85       36.14    245.55 o
   0   0  26    14125.02    16291.34    723.96 o
   1   0  26     1266.11     1621.33    327.39 o
   2   0  26      137.64      137.96    260.53 o
   3   0  26       75.54     -134.90    134.90 o
   4   0  26     3107.76     3194.80    268.09 o
   5   0  26     1597.05     1494.03    304.34 o
   6   0  26     2759.09     2898.13    375.81 o
   1   1  26      401.94      486.34    115.17 o
   2   1  26      430.09      565.09    134.81 o
   3   1  26      480.39      882.72    181.97 o
   4   1  26     1065.69      943.62    152.08 o
   5   1  26       23.79      -43.00    117.77 o
   6   1  26     3151.55     3184.72    222.67 o
   0   2  26     1154.52     1118.21    290.51 o
   1   2  26        2.82       54.91    117.59 o
   2   2  26      248.40      351.70    128.95 o
   3   2  26      657.67      812.68    191.03 o
   4   2  26       41.99      -92.90    118.02 o
   5   2  26       98.31      114.05    214.37 o
   6   2  26      131.84       59.23    119.43 o
   1   3  26      456.96      493.62    173.58 o
   2   3  26       90.93      186.62    229.41 o
   3   3  26      562.13      612.80    138.77 o
   4   3  26       36.82      -10.05    154.14 o
   5   3  26       25.34      -23.54    120.83 o
   0   4  26     1627.92     1604.70    306.64 o
   1   4  26      124.04       71.47    149.99 o
   2   4  26       84.66       71.70    208.66 o
   3   4  26     2043.70     2007.41    227.96 o
   4   4  26      645.44     1010.87    194.78 o
   1   5  26       94.82       -3.56    146.70 o
   2   5  26     1077.96     1239.49    211.86 o
 
